# Supplementary material for: Temporal trends and future projections of cysticercosis-induced epilepsy: insights from the global burden of disease study 2021- a cross-sectional study
Source: Front Public Health. 2025 May 19;13:1576226. doi: 10.3389/fpubh.2025.1576226 (PMC12127350; doi:10.3389/fpubh.2025.1576226)
Supplement: Supplementary file 9 [file Table_1.XLSX]

## Sheet: Table S1
The Prevalence of Cysticercosis attributed epilepsy cases and rates in 1990 and 2021, and the trends from 1990 to 2021
location	Prevalent cases			Prevalent rates
	1992(95% UI)	2021(95% UI)	percentage change(100%)	1992_per 100 000(95% UI)	2021_per 100 000(95% UI)	EAPC(95% CI)
Global	3200620.2 (2225384.9-4200943.5)	4357190 (3150315.7-5716430.4)	0.361358	68.9 (49.2-89.5)	51.3 (37.2-67.3)	-1.281 (-1.373--1.19)
Low SDI	351944.9 (241236.1-464695.9)	458728.7 (320588-605615.8)	0.303411	116.4 (85.1-147.3)	73.6 (54.9-93.5)	-1.652 (-1.704--1.599)
Low-middle SDI	731143 (517557.7-952365.8)	952148.8 (697383.9-1224726.1)	0.302274	92.2 (69.4-116.1)	62.1 (46.6-78.1)	-1.369 (-1.448--1.291)
Middle SDI	1068806.9 (723547.2-1433080.1)	1591281.5 (1143956.7-2091592)	0.488839	80.7 (59-104.1)	59.6 (43.9-77.9)	-1.371 (-1.464--1.278)
High-middle SDI	671935.3 (464808.7-897703.2)	711508 (495374.1-966073.7)	0.0588936	62.1 (43.8-82.7)	38.5 (27.2-52.4)	-2.059 (-2.173--1.944)
High SDI	372587.9 (261367.7-492349.7)	638843.6 (454787-853712.3)	0.714612	34.9 (24.2-46.3)	37 (26.5-49.6)	-0.156 (-0.611-0.301)
High-income Asia Pacific	33867.5 (22579.2-45354.4)	53393.9 (37526.8-73170.4)	0.576553	16.6 (11-22.7)	16.1 (10.9-22.9)	-0.227 (-0.284--0.171)
High-income North America	231501.6 (166715.9-303760.2)	455786.6 (325720.6-606980.5)	0.968827	67.8 (48.5-89.5)	81.8 (57.5-108.7)	0.218 (-0.438-0.879)
Western Europe	53544.9 (38727.7-69634.6)	79323.5 (58303.2-105209.2)	0.481439	10.2 (7.3-13.5)	10.5 (7.5-14.2)	0.46 (0.246-0.675)
Australasia	0 (0-0)	0 (0-0)	NA	0 (0-0)	0 (0-0)	0 (0-0)
Andean Latin America	80548.2 (61069.9-100706.1)	118801.1 (89037.9-150771.4)	0.474907	285.9 (221.2-350.6)	187.4 (142.3-235.3)	-1.838 (-1.962--1.713)
Tropical Latin America	190576 (130007.9-259137.3)	313300.3 (225480.5-409454.4)	0.643965	159.7 (115.7-210.4)	122 (88.7-159.7)	-1.117 (-1.369--0.865)
Central Latin America	308481.1 (206622.2-410192.9)	562969.1 (410576.9-708799.2)	0.824971	253.8 (183.1-328.1)	216.4 (160.3-271.4)	-0.594 (-0.692--0.495)
Southern Latin America	46498.5 (32399.5-60925.3)	65461.1 (46767.6-85879.9)	0.407811	95.8 (67.2-125.5)	80.4 (56.8-106.7)	-0.497 (-0.552--0.441)
Caribbean	36641.3 (25821.6-46341.6)	54588.4 (39869-69310.2)	0.489805	118.6 (85.2-147.6)	105.3 (76.1-134.2)	-0.491 (-0.564--0.418)
Central Europe	147947.4 (101770-196605.7)	147110.7 (103947.8-195429.8)	-0.00565539	100.9 (69.4-134)	81.8 (56.3-110.1)	-0.821 (-0.875--0.767)
Eastern Europe	245447.9 (173377.2-325572.2)	191119.5 (136087.2-254706.7)	-0.221344	90.6 (63.4-120.4)	61 (43.7-80.6)	-1.606 (-1.668--1.544)
Central Asia	22548.1 (15034.2-32240.2)	25166.7 (16535.1-36634.3)	0.116134	42.8 (28.4-60.5)	28.4 (19.3-40.8)	-1.421 (-1.475--1.367)
North Africa and Middle East	2109.2 (1282.1-3263.4)	2621 (1655.8-3956.3)	0.242651	1 (0.6-1.5)	0.5 (0.3-0.7)	-2.385 (-2.457--2.313)
South Asia	672462.4 (482717.8-883829.1)	755682.6 (551993.1-972078.6)	0.123754	91.6 (69.2-115.4)	51.6 (38.1-65.7)	-1.98 (-2.092--1.867)
Southeast Asia	86804.6 (59063.3-121783.6)	145176.8 (99878-206134.6)	0.672455	27.5 (19.5-37.9)	21.7 (15.3-30.2)	-0.762 (-0.843--0.681)
East Asia	617980.5 (413904.5-853815.1)	725883.3 (494719.5-1018979.9)	0.174606	59 (41.3-79.7)	35 (24.2-48.7)	-2.605 (-2.844--2.365)
Oceania	3337.8 (2115.7-4654.3)	5369.1 (3392.1-7764.9)	0.608575	81.1 (56.6-108.2)	55 (37.6-76.7)	-1.409 (-1.438--1.38)
Western Sub-Saharan Africa	105245.9 (71351.8-145166.4)	177701.3 (121380.2-240538.6)	0.688439	91.6 (67.6-119.4)	69 (50.1-91.2)	-1.213 (-1.396--1.031)
Eastern Sub-Saharan Africa	132998.4 (87643.1-182439.5)	186229.4 (126441.3-256036.2)	0.400238	128.6 (92.1-166.9)	83.3 (61.1-110.3)	-1.689 (-1.783--1.594)
Central Sub-Saharan Africa	86040.7 (60112.3-110105.1)	147074.8 (104657.2-189855.2)	0.709363	260.9 (196.2-320.4)	191.4 (144.1-235)	-0.812 (-0.921--0.703)
Southern Sub-Saharan Africa	96038.4 (65297.1-124602.2)	144430.9 (101225.9-183711)	0.503887	250.3 (181.5-313.7)	208.3 (155.3-258.4)	-0.869 (-1.039--0.698)

## Sheet: Table S2
The YLDs of Cysticercosis attributed epilepsy cases and rates in 1990 and 2021, and the trends from 1990 to 2021
location	YLDs cases			YLDs rates
	1992(95% UI)	2021(95% UI)	percentage change(100%)	1992_per 100 000(95% UI)	2021_per 100 000(95% UI)	EAPC(95% CI)
Global	1116193.7 (666252.7-1621750.8)	1271064.5 (773501.1-1919397.6)	0.138749	23.8 (14.7-34.7)	15 (9.1-22.5)	-1.878 (-1.961--1.794)
Low SDI	146398.3 (83510.1-222091.5)	167382.7 (99921.9-254031.7)	0.143338	47.9 (28.9-71.7)	26.4 (16.2-39.5)	-2.14 (-2.218--2.063)
Low-middle SDI	284938.7 (171053.8-419148.9)	315845.5 (195392.3-457516.7)	0.108468	35.5 (21.8-52.1)	20.4 (12.9-29.5)	-1.944 (-2.012--1.875)
Middle SDI	379675.1 (224988.6-555614.5)	458527.7 (279649.1-688069.8)	0.207684	28.5 (17.7-41.3)	17.1 (10.5-25.5)	-2.096 (-2.199--1.993)
High-middle SDI	206291.6 (123417.8-308843.3)	179276.4 (100314.5-295322.3)	-0.130956	19 (11.6-28.6)	9.7 (5.5-15.9)	-2.83 (-2.975--2.684)
High SDI	97525.8 (54710.6-150183.7)	148662.9 (84448.5-248083.5)	0.524344	9.1 (5.1-14.2)	8.6 (4.7-14.1)	-0.538 (-0.945--0.128)
High-income Asia Pacific	9835 (4910.1-16487.8)	12065.2 (4573.2-26428.3)	0.226762	4.8 (2.4-8.1)	3.7 (1.3-7.9)	-1.091 (-1.246--0.937)
High-income North America	56506.8 (30332.6-90487.2)	104945.7 (58371.5-174271)	0.857222	16.6 (8.8-26.7)	18.9 (10.3-30.9)	0.033 (-0.602-0.672)
Western Europe	13085.1 (6905.1-22468.2)	17369.3 (7276.4-33812.2)	0.327411	2.5 (1.3-4.3)	2.3 (1-4.5)	0.11 (-0.103-0.323)
Australasia	0 (0-0)	0 (0-0)	NA	0 (0-0)	0 (0-0)	0 (0-0)
Andean Latin America	29362.3 (17427.2-43681.9)	34371.4 (18918.9-57077.6)	0.170596	103.8 (63.1-154.8)	54.1 (30.1-89.8)	-2.631 (-2.762--2.5)
Tropical Latin America	65939.2 (38976.4-97524.7)	91766.5 (55561-144779.4)	0.391684	55 (33.4-80.6)	35.7 (21.8-56.4)	-1.652 (-1.91--1.394)
Central Latin America	107919.3 (62457.6-157060.3)	167157.4 (101426.7-250031.8)	0.548911	88.2 (52.9-126.4)	64.2 (39.5-95.7)	-1.113 (-1.248--0.978)
Southern Latin America	14518.8 (8491.9-23254)	17187 (8470.9-29495.4)	0.183776	29.9 (17.6-47.5)	21.1 (10.4-36)	-1.059 (-1.145--0.972)
Caribbean	13319.6 (8036-19524.1)	18001.5 (10658.2-27174.3)	0.351505	42.8 (25.9-62.3)	34.8 (20.5-52.6)	-0.746 (-0.861--0.631)
Central Europe	43624.4 (25788.5-66008)	36286.6 (19316-59319.5)	-0.168204	29.8 (17.6-44.6)	20.2 (10.8-32.6)	-1.44 (-1.499--1.382)
Eastern Europe	71522.7 (42182.5-109106.2)	49148.4 (26549.8-79544.4)	-0.312828	26.4 (15.2-40.2)	15.7 (8.5-25.6)	-2.151 (-2.266--2.036)
Central Asia	7240.4 (4086.1-11538.9)	7211.9 (3891.8-12218.7)	-0.00393625	13.7 (7.8-21.8)	8.1 (4.3-13.8)	-1.937 (-2.001--1.873)
North Africa and Middle East	775.8 (409.8-1392.9)	798 (427.5-1376.5)	0.0286156	0.4 (0.2-0.6)	0.2 (0.1-0.3)	-3.044 (-3.117--2.971)
South Asia	263912.7 (158956.6-391938)	241119.8 (149366.4-355572.8)	-0.0863653	35.4 (21.9-51.7)	16.3 (10.2-24.2)	-2.714 (-2.814--2.613)
Southeast Asia	31986.9 (18716.9-49369.5)	45545.6 (25494.7-73880.6)	0.423883	10 (6.1-15.3)	6.7 (3.9-10.9)	-1.333 (-1.419--1.247)
East Asia	216644.2 (128273.5-325226.6)	190351.9 (107263.8-311219.3)	-0.121362	20.5 (12.7-30.9)	9.2 (5.2-14.8)	-3.645 (-3.903--3.386)
Oceania	1294.4 (701.2-2002.7)	1996.3 (1044.6-3328.7)	0.542259	31.1 (17.6-47.4)	20.2 (11.3-32.9)	-1.508 (-1.539--1.477)
Western Sub-Saharan Africa	41935.2 (23939.4-64353.2)	63415 (36710.3-96821.7)	0.512214	36.2 (21.8-54.7)	24.4 (14.8-37.2)	-1.601 (-1.802--1.4)
Eastern Sub-Saharan Africa	55562 (31021.7-86533.1)	68280.1 (39887.2-103823.8)	0.228899	53 (31.4-81.5)	30.1 (18.6-46.4)	-2.137 (-2.25--2.023)
Central Sub-Saharan Africa	36310.2 (21328.4-55370.9)	55533.4 (31391.8-84314.9)	0.529416	109.1 (65.7-164.2)	71.5 (42.7-107.8)	-1.214 (-1.331--1.097)
Southern Sub-Saharan Africa	34898.6 (20527.3-51626.3)	48513.4 (28425.8-71101.6)	0.390125	90.5 (55.1-130.8)	69.5 (41.6-102.1)	-1.182 (-1.393--0.971)

## Sheet: Table S3
The Prevalence of Cysticercosis attributed epilepsy cases and rates in 204 countries in 1990 and 2021, and the trends from 1990 to 2021
location	Prevalent cases			Prevalent rates
	1992(95% UI)	2021(95% UI)	percentage change(100%)	1992_per 100 000(95% UI)	2021_per 100 000(95% UI)	EAPC(95% CI)
Afghanistan	76.5 (43.9-129.6)	97.1 (54.1-154.5)	0.269281	1.1 (0.6-1.8)	0.6 (0.4-1)	-1.975 (-2.001--1.95)
Albania	212.4 (129.3-316.8)	241.9 (155.9-371.1)	0.138889	8.2 (5.3-12.3)	6.3 (4.1-9.2)	-1.136 (-1.281--0.992)
Algeria	122.7 (75.3-188.6)	177.6 (111.9-265.9)	0.447433	0.8 (0.5-1.2)	0.4 (0.3-0.7)	-2.005 (-2.153--1.857)
American Samoa	15.2 (9.7-22.7)	18.6 (12.3-26.8)	0.223684	49.1 (33.6-71.8)	38.2 (26-53.1)	-0.777 (-0.938--0.617)
Andorra	0 (0-0)	0 (0-0)	NA	0 (0-0)	0 (0-0)	0 (0-0)
Angola	20300.6 (13783-26253.7)	44075 (30306.3-58295.6)	1.17112	329.7 (248.5-404.9)	265.1 (193.9-336.8)	-0.597 (-0.689--0.505)
Antigua and Barbuda	0 (0-0)	0 (0-0)	NA	0 (0-0)	0 (0-0)	0 (0-0)
Argentina	24089.4 (17482.1-31364.9)	31249.9 (22318.2-41341.2)	0.297247	73.4 (53.4-96.1)	59 (42-79.2)	-0.69 (-0.749--0.631)
Armenia	3060.7 (2222.2-4010.1)	2637.1 (1783.8-3588.3)	-0.1384	98.4 (71.1-128.5)	64.6 (43.8-87.5)	-1.877 (-2.048--1.706)
Australia	0 (0-0)	0 (0-0)	NA	0 (0-0)	0 (0-0)	0 (0-0)
Austria	7868.1 (5604.7-10422)	8889.9 (6427.1-12105.7)	0.129866	75 (52.2-100.5)	58.2 (40.9-77.7)	-1.072 (-1.144--1.001)
Azerbaijan	68 (43.1-103.7)	116.4 (72.9-185.7)	0.711765	1.2 (0.8-1.7)	1 (0.7-1.6)	-0.553 (-0.701--0.404)
Bahamas	400.3 (261.2-554)	546.6 (378.3-747.5)	0.365476	191.1 (130.1-253.6)	128.3 (90.6-174.6)	-1.459 (-1.529--1.389)
Bahrain	0 (0-0)	0 (0-0)	NA	0 (0-0)	0 (0-0)	0 (0-0)
Bangladesh	1412.8 (912.8-2258.5)	1835.9 (1165.3-3114.3)	0.299476	2.6 (1.6-4.4)	1.4 (0.9-2.3)	-2.425 (-2.489--2.362)
Barbados	511.8 (364.9-676.3)	590.3 (427.6-773.5)	0.15338	185.5 (131.7-246.2)	134.9 (97.1-177.8)	-1.258 (-1.33--1.185)
Belarus	13351.4 (9226-17708.1)	8716.7 (6123.7-11758.6)	-0.347132	108.2 (73.6-144.3)	61.7 (43-81.7)	-2.132 (-2.383--1.882)
Belgium	0 (0-0)	0 (0-0)	NA	0 (0-0)	0 (0-0)	0 (0-0)
Belize	233.4 (163.7-298.9)	544.9 (383.9-700.9)	1.33462	185.9 (137.7-230)	148.5 (108.5-187.7)	-1.05 (-1.178--0.921)
Benin	7242.4 (5068.1-9448.5)	14258.3 (9676.5-18537.9)	0.968726	250.5 (183.8-309.1)	195.8 (144.3-244.5)	-1.258 (-1.457--1.058)
Bermuda	120 (82.6-159.4)	124.8 (88.6-167.8)	0.04	176.7 (125-231.4)	111.8 (77.9-148.4)	-1.728 (-1.806--1.649)
Bhutan	520.7 (376-689.8)	736.5 (543-954.3)	0.414442	140.6 (107.2-173.9)	109.5 (83.1-138.1)	-1.068 (-1.155--0.981)
Bolivia (Plurinational State of)	10194.6 (7649.8-13035.5)	14952.3 (11183.7-19267.5)	0.466688	230.9 (176-286)	147.2 (111.6-191.2)	-1.657 (-1.913--1.4)
Bosnia and Herzegovina	3839.3 (2503.6-5306.7)	3771.1 (2490.8-5345.6)	-0.0177637	81.8 (54-111.7)	70.5 (46.7-98.9)	-0.855 (-0.953--0.757)
Botswana	2175.7 (1522.8-2763.9)	4776.4 (3293.5-6017.6)	1.19534	258.6 (195.6-315.5)	243.9 (177.4-302.1)	-0.449 (-0.629--0.268)
Brazil	186178.6 (126892.7-253191)	306109 (220350.4-399587.1)	0.644169	160 (115.8-210.9)	122.2 (88.9-159.8)	-1.117 (-1.375--0.859)
Brunei Darussalam	16.3 (9.8-24.6)	24.2 (14.6-35)	0.484663	10 (6.6-14.8)	5.8 (3.8-8.5)	-1.641 (-1.785--1.496)
Bulgaria	0 (0-0)	0 (0-0)	NA	0 (0-0)	0 (0-0)	0 (0-0)
Burkina Faso	3572 (2540.9-4993.4)	5007.3 (3635.1-7047.4)	0.40182	72.9 (51.3-103.4)	46.1 (33-66.9)	-1.76 (-1.98--1.54)
Burundi	5945 (3967-8276.8)	7361.6 (4852.4-10008.9)	0.238284	188.9 (133.1-249.2)	104.9 (75.6-136.3)	-2.55 (-2.728--2.372)
Cabo Verde	812.4 (606-1006.2)	1433.6 (1070.1-1792.1)	0.764648	311.3 (240.4-373)	280.6 (216.5-343.1)	-0.611 (-0.752--0.469)
Cambodia	3609.4 (2368.1-5043.5)	5577.7 (3734.8-8203.4)	0.545326	62.3 (44.2-83.8)	41.1 (28.7-58.5)	-1.523 (-1.575--1.472)
Cameroon	11410.7 (8682.3-14219.1)	22367.2 (16699.7-28816.1)	0.960195	188.8 (147.2-229.8)	132.8 (101.8-165.8)	-1.51 (-1.696--1.324)
Canada	0 (0-0)	0 (0-0)	NA	0 (0-0)	0 (0-0)	0 (0-0)
Central African Republic	5138 (3727.7-6464.8)	6954.3 (4984-8818.7)	0.353503	290.8 (222.6-347.8)	207 (161.8-249.9)	-1.082 (-1.181--0.983)
Chad	1759.9 (1150.8-2612.1)	3188.6 (2096.1-4672.9)	0.811807	54.6 (36.6-80.8)	44.5 (30.5-65.4)	-0.784 (-0.944--0.624)
Chile	18549 (12348.6-24605.3)	28846.9 (20294.5-38349.7)	0.555173	152.7 (105.2-199.8)	121.1 (84.4-162.5)	-0.641 (-0.714--0.568)
China	599255.6 (401624.4-827777.1)	704575.5 (480310-990298.9)	0.175751	59.3 (41.5-79.9)	35.2 (24.3-49)	-2.634 (-2.881--2.385)
Colombia	31862.9 (24471.2-39859)	46480.1 (36223.6-59170.7)	0.458753	125.7 (98.2-158.5)	84.5 (65.7-107.6)	-1.373 (-1.429--1.317)
Comoros	1.7 (1-2.5)	1.9 (1.3-2.8)	0.117647	0.7 (0.4-0.9)	0.4 (0.2-0.5)	-2.236 (-2.278--2.195)
Congo	4627.3 (3120.5-6168)	7913.9 (5425.5-10601.7)	0.710263	310.5 (223.2-396.1)	223.7 (163.6-289.1)	-1.124 (-1.165--1.083)
Cook Islands	6.6 (4.4-9.7)	7.9 (5.3-11.4)	0.19697	45.9 (31.1-65.9)	33.9 (23-48.4)	-1.008 (-1.046--0.97)
Costa Rica	4670.5 (3150.6-6485.4)	8657.8 (6258.2-11596.9)	0.85372	195.9 (140.3-262.8)	159.4 (114.9-213)	-0.688 (-0.781--0.596)
Cote d'Ivoire	16149.7 (10353.7-22286.7)	30247.7 (19424-40717.6)	0.872957	239.5 (172.4-305.6)	193.6 (135.2-246.5)	-0.936 (-1.025--0.846)
Croatia	11255.4 (7645.2-14992.3)	7991.4 (5693.7-10707.7)	-0.289994	184.2 (125.7-242.9)	115.4 (80.2-158.2)	-1.486 (-1.72--1.253)
Cuba	0 (0-0)	0 (0-0)	NA	0 (0-0)	0 (0-0)	0 (0-0)
Cyprus	0 (0-0)	0 (0-0)	NA	0 (0-0)	0 (0-0)	0 (0-0)
Czechia	0 (0-0)	0 (0-0)	NA	0 (0-0)	0 (0-0)	0 (0-0)
Democratic People's Republic of Korea	10156.3 (6761.5-14158.4)	8298.2 (5729.2-11492.6)	-0.18295	53.5 (36.7-73.5)	25.5 (17.6-35.3)	-2.687 (-2.751--2.622)
Democratic Republic of the Congo	52761.5 (37260.3-67861.4)	83243.8 (60071.6-106785.3)	0.577738	233.3 (178.2-288.2)	161.7 (123.1-197.7)	-0.917 (-1.069--0.764)
Denmark	0 (0-0)	0 (0-0)	NA	0 (0-0)	0 (0-0)	0 (0-0)
Djibouti	0 (0-0)	0 (0-0)	NA	0 (0-0)	0 (0-0)	0 (0-0)
Dominica	156.7 (110.7-203.8)	152.3 (107.2-200.9)	-0.0280791	258.4 (183-337.8)	193.1 (134.6-254.8)	-1.162 (-1.241--1.083)
Dominican Republic	7750.9 (5392.3-10070.5)	16876.1 (12329.9-21609.6)	1.17731	147 (108.8-184.1)	158.4 (115.4-201)	0.288 (0.269-0.307)
Ecuador	16641.2 (12924.8-20748.7)	28020.2 (21019.9-36453.4)	0.683785	233.3 (185.2-292.9)	163.5 (122.8-211.9)	-1.404 (-1.467--1.34)
Egypt	636.6 (377.5-1010)	809 (493.6-1272.6)	0.270814	1.8 (1.2-2.8)	1.1 (0.7-1.6)	-1.723 (-1.908--1.539)
El Salvador	7008.4 (4782.2-9284.9)	9701.4 (7053.6-12648.1)	0.384253	180.3 (126.2-234)	153.2 (110-198.8)	-0.71 (-0.755--0.664)
Equatorial Guinea	692.6 (480-881.8)	1813.1 (1162.1-2553.4)	1.61782	263.4 (195.2-322.4)	243.3 (174-331.3)	-0.057 (-0.449-0.337)
Eritrea	1752.2 (1092.2-2526.3)	2922.3 (1784.9-4215.9)	0.667789	117.9 (81-164.6)	77 (52.3-109.4)	-1.803 (-1.962--1.644)
Estonia	2110.7 (1482.7-2806)	2204.9 (1523.9-3066.9)	0.0446297	111.1 (77.1-148.7)	108.9 (75-151.6)	-0.073 (-0.383-0.238)
Eswatini	1209 (843.2-1553.5)	1979.8 (1296.8-2614.4)	0.637552	262 (197.4-320.5)	248.6 (179.8-310.3)	-0.329 (-0.623--0.035)
Ethiopia	35131.5 (21321.1-48770)	39260 (26634.6-54029.6)	0.117516	124.4 (85.2-165.4)	71.5 (51.1-94.4)	-2.187 (-2.277--2.096)
Fiji	313.1 (189.4-465)	370 (241-539.5)	0.181731	61.6 (42-88.1)	44 (30.2-62)	-1.225 (-1.249--1.202)
Finland	0 (0-0)	0 (0-0)	NA	0 (0-0)	0 (0-0)	0 (0-0)
France	0 (0-0)	0 (0-0)	NA	0 (0-0)	0 (0-0)	0 (0-0)
Gabon	2520.7 (1723-3313.5)	3074.8 (2145.1-4183.2)	0.21982	369.5 (260.6-480.3)	245.1 (173.3-326.9)	-1.498 (-1.569--1.427)
Gambia	23.6 (15-38.6)	37.7 (25.1-57.6)	0.597458	5.4 (3.4-9.3)	3.3 (2.2-5.4)	-1.848 (-2.03--1.666)
Georgia	7023.5 (4878.9-9679)	5172.7 (3637.2-6936.9)	-0.263515	113.7 (78.4-155.3)	98.5 (68.7-131.8)	-0.157 (-0.423-0.109)
Germany	0 (0-0)	0 (0-0)	NA	0 (0-0)	0 (0-0)	0 (0-0)
Ghana	14394.4 (9750.3-19007.3)	31029.4 (21156.7-41036.5)	1.15566	160.6 (115.8-199.7)	145.6 (105.8-186.8)	-0.428 (-0.552--0.303)
Greece	9519.7 (6862.8-12881.5)	9557.1 (7098-12850.8)	0.0039287	68.5 (48.4-93.3)	51.1 (36.7-69)	-0.948 (-1.021--0.874)
Greenland	0 (0-0)	0 (0-0)	NA	0 (0-0)	0 (0-0)	0 (0-0)
Grenada	161.3 (117.7-207.1)	188.5 (136.4-245.6)	0.16863	227.7 (163.3-288.7)	166 (121.3-215.3)	-1.051 (-1.183--0.92)
Guam	40.2 (25.1-61.1)	60 (40.4-89)	0.492537	39 (26.1-57.1)	30.4 (20.5-44.3)	-0.817 (-0.907--0.727)
Guatemala	17662.5 (12590.1-23071.1)	31812.5 (23345.1-41063.1)	0.801132	310.6 (233-384.9)	236.8 (176.2-297.9)	-0.953 (-1.018--0.888)
Guinea	805.7 (519.4-1349.6)	950.6 (607.4-1402.7)	0.179844	21.8 (14-36.6)	14.5 (9.6-22.3)	-1.557 (-1.619--1.495)
Guinea-Bissau	502 (314-725.7)	523.1 (328.8-769.1)	0.0420319	100.8 (68-141.6)	53.9 (36.8-78)	-2.406 (-2.512--2.301)
Guyana	1122.5 (758-1468.1)	1263.6 (862.2-1690.9)	0.125702	210.6 (148.2-267.3)	178 (124.9-237.4)	-0.833 (-0.914--0.753)
Haiti	10584.9 (7353.5-13276.9)	16416.6 (11051.9-21365.9)	0.550945	230.9 (171.4-280.5)	162.7 (117-204.1)	-1.196 (-1.265--1.126)
Honduras	9252.1 (6630.9-12135.3)	17009.3 (12962.1-21661.4)	0.838426	281.8 (212.9-350.4)	214.6 (166.5-266.8)	-1.119 (-1.22--1.019)
Hungary	17077.2 (11767.1-22987.1)	13328.9 (9337.3-17440.1)	-0.219491	128.1 (87.9-173.2)	85.3 (59.3-113.1)	-1.677 (-1.764--1.589)
Iceland	0 (0-0)	0 (0-0)	NA	0 (0-0)	0 (0-0)	0 (0-0)
India	645164.1 (461942-848298.1)	713034.6 (519805.5-922490.7)	0.105199	110.3 (83.3-139)	60.7 (44.6-77.6)	-2.073 (-2.206--1.94)
Indonesia	1636.8 (1023.8-2539.6)	2420.9 (1555.1-3753.1)	0.479044	1.3 (0.9-2)	0.9 (0.6-1.4)	-1.304 (-1.374--1.234)
Iran (Islamic Republic of)	0 (0-0)	0 (0-0)	NA	0 (0-0)	0 (0-0)	0 (0-0)
Iraq	0 (0-0)	0 (0-0)	NA	0 (0-0)	0 (0-0)	0 (0-0)
Ireland	0 (0-0)	0 (0-0)	NA	0 (0-0)	0 (0-0)	0 (0-0)
Israel	3117.4 (2178.6-4239.1)	6911.9 (4803.6-9489)	1.2172	61.6 (43.6-83.2)	61.6 (42.6-85.3)	0.039 (-0.058-0.135)
Italy	0 (0-0)	0 (0-0)	NA	0 (0-0)	0 (0-0)	0 (0-0)
Jamaica	3300.5 (2439.7-4155.5)	4176.8 (3088.9-5314.5)	0.265505	168.9 (125.2-212)	133.6 (98.3-170.5)	-0.797 (-0.953--0.64)
Japan	0 (0-0)	0 (0-0)	NA	0 (0-0)	0 (0-0)	0 (0-0)
Jordan	0 (0-0)	0 (0-0)	NA	0 (0-0)	0 (0-0)	0 (0-0)
Kazakhstan	9929.1 (6102.6-15433.1)	12065.5 (7279.1-19239.4)	0.215166	71 (43.8-110.8)	62.4 (39.1-97.1)	-0.582 (-0.646--0.518)
Kenya	17652.2 (11645.4-24680.9)	30384.1 (20171.6-42714.8)	0.721264	152.9 (107.7-201.5)	105.5 (74.9-143)	-1.363 (-1.442--1.284)
Kiribati	37.8 (24.1-54.5)	48.5 (31.3-69.5)	0.283069	75.3 (51-106.2)	52.4 (35.8-74.1)	-1.327 (-1.361--1.293)
Kuwait	0 (0-0)	0 (0-0)	NA	0 (0-0)	0 (0-0)	0 (0-0)
Kyrgyzstan	201.1 (126.6-309.1)	265.4 (164.4-401.6)	0.319741	5.9 (3.7-8.8)	4.6 (3-6.8)	-1.156 (-1.327--0.984)
Lao People's Democratic Republic	2237.6 (1521.1-3029.6)	2722.5 (1843.9-3911)	0.216705	86.9 (63.1-114.5)	50.6 (35.3-69.7)	-1.97 (-2.007--1.934)
Latvia	3319.8 (2340.7-4404.8)	2639.9 (1830.5-3533.2)	-0.204801	101.6 (69.2-136)	90 (60.2-123.5)	-0.744 (-0.943--0.545)
Lebanon	302 (192.6-462.1)	387.1 (260.8-573.3)	0.281788	12.3 (8.1-18.3)	6.4 (4.3-9.5)	-2.331 (-2.378--2.284)
Lesotho	1913.2 (1414.4-2382)	3112.3 (2217.8-3948)	0.626751	179.3 (138.4-217.9)	222 (166.3-274.7)	0.776 (0.572-0.98)
Liberia	3499.1 (2494.3-4407.1)	6247.9 (4263.2-8079)	0.785573	265 (192.4-327)	190.9 (142.3-234.8)	-1.101 (-1.172--1.031)
Libya	0 (0-0)	0 (0-0)	NA	0 (0-0)	0 (0-0)	0 (0-0)
Lithuania	5380 (3716.5-7298.2)	4263.4 (2988.8-5823.1)	-0.207546	125.3 (85.9-170.6)	99 (68.4-138.6)	-0.917 (-1.037--0.797)
Luxembourg	0 (0-0)	0 (0-0)	NA	0 (0-0)	0 (0-0)	0 (0-0)
Madagascar	9716.8 (6305.9-13788.7)	13908.9 (9137.8-19489.2)	0.431428	140.3 (99.1-186.5)	89.3 (65.7-120)	-1.667 (-1.76--1.574)
Malawi	8275 (5529.8-11389.7)	9443 (6331.3-13464.8)	0.141148	148.6 (105.8-195.3)	92.2 (67.7-123.6)	-1.858 (-2.009--1.707)
Malaysia	440.5 (284.3-662.8)	836.7 (541.5-1242)	0.899432	3.7 (2.5-5.4)	2.8 (1.9-4.1)	-1.074 (-1.149--0.998)
Maldives	0 (0-0)	0 (0-0)	NA	0 (0-0)	0 (0-0)	0 (0-0)
Mali	305.7 (184.7-494.9)	537 (340-832.3)	0.756624	7.1 (4.4-12)	5.3 (3.4-8.5)	-1.5 (-1.687--1.312)
Malta	0 (0-0)	0 (0-0)	NA	0 (0-0)	0 (0-0)	0 (0-0)
Marshall Islands	14.5 (9-21)	19.4 (12.1-28.9)	0.337931	62.3 (42.8-87.6)	43.3 (28.8-62.3)	-1.282 (-1.356--1.208)
Mauritania	0 (0-0)	0 (0-0)	NA	0 (0-0)	0 (0-0)	0 (0-0)
Mauritius	551 (357.7-797.5)	919.5 (613.9-1323.1)	0.668784	61.6 (41.9-88.1)	53.5 (36-75)	-0.479 (-0.578--0.38)
Mexico	193627.7 (126479.2-261535.9)	374349.4 (268190.9-470013.6)	0.933346	312.9 (220.4-411.8)	281.4 (206.3-352)	-0.442 (-0.567--0.318)
Micronesia (Federated States of)	44.2 (28.7-64.5)	42 (26.8-60.4)	-0.0497738	72.4 (49.5-101.1)	49.3 (33.8-69.5)	-1.345 (-1.373--1.317)
Monaco	41.3 (28.6-56.4)	51.3 (35.5-72.8)	0.242131	72.6 (50.2-100.2)	68.7 (48-97.9)	-0.171 (-0.21--0.132)
Mongolia	1898.5 (1256.2-2531.8)	4236.7 (2810.5-5774.3)	1.2316	138.2 (96.4-179.1)	142 (98-186.6)	-0.036 (-0.144-0.072)
Montenegro	509.4 (351.1-702.4)	540.2 (366.2-748.1)	0.0604633	76.5 (52.7-104.8)	61.2 (42.1-84.6)	-0.914 (-0.984--0.845)
Morocco	71.8 (43.7-115.6)	98.7 (61.7-156.8)	0.374652	0.4 (0.3-0.7)	0.3 (0.2-0.4)	-1.55 (-1.589--1.511)
Mozambique	11746.4 (7828.8-15735.9)	20091.6 (13062.6-28341.3)	0.710447	153.8 (109.1-198.5)	131.7 (92.3-178.2)	-0.795 (-1.114--0.474)
Myanmar	18963.5 (12452.2-26999.1)	23507.3 (15736.6-34039.8)	0.239608	65.6 (45.3-91.6)	45.2 (31-63.1)	-1.305 (-1.355--1.256)
Namibia	2136.2 (1540.7-2711.2)	3617.5 (2599-4588)	0.693428	234 (177.6-285.1)	206.4 (157.3-254.5)	-0.588 (-0.749--0.426)
Nauru	4.9 (3-7.4)	3.6 (2.2-5.3)	-0.265306	76.4 (50.3-108.9)	46 (29.9-63.9)	-1.742 (-1.801--1.683)
Nepal	23273.2 (16994.6-29377)	37550.9 (27405.5-47473.4)	0.613482	186.5 (143.6-230.4)	147.8 (110.6-183.8)	-0.51 (-0.74--0.28)
Netherlands	0 (0-0)	0 (0-0)	NA	0 (0-0)	0 (0-0)	0 (0-0)
New Zealand	0 (0-0)	0 (0-0)	NA	0 (0-0)	0 (0-0)	0 (0-0)
Nicaragua	5438.5 (3692.2-7206.3)	9045.4 (6438.4-11716.8)	0.663216	220.3 (162-277.1)	157.1 (117.3-197.3)	-1.265 (-1.349--1.181)
Niger	92.9 (55.7-158)	180.9 (113.1-324.5)	0.947255	2.9 (1.7-5.3)	2 (1.2-3.6)	-1.437 (-1.541--1.333)
Nigeria	37282.2 (23626.1-54260)	49953.2 (31878.8-73575)	0.339867	70.4 (46.7-102.9)	43.8 (29.4-63.8)	-1.871 (-2.167--1.575)
Niue	1.7 (1.2-2.4)	1.2 (0.8-1.7)	-0.294118	81.3 (54.7-113.7)	59.7 (42.2-83.9)	-0.953 (-1.102--0.803)
North Macedonia	1807.4 (1175.7-2523.6)	1944.6 (1271.7-2765.6)	0.0759101	88.1 (58.2-122.1)	61 (41.2-86)	-1.582 (-1.685--1.478)
Northern Mariana Islands	13.1 (7.4-19.6)	15.9 (10.4-24.2)	0.21374	41.7 (28.9-60.1)	29.6 (20.1-42.7)	-1.212 (-1.276--1.148)
Norway	0 (0-0)	0 (0-0)	NA	0 (0-0)	0 (0-0)	0 (0-0)
Oman	0 (0-0)	0 (0-0)	NA	0 (0-0)	0 (0-0)	0 (0-0)
Pakistan	2091.5 (1272-3477.5)	2524.6 (1589.3-3989.3)	0.207076	3.1 (1.9-5.2)	1.7 (1.1-2.9)	-2.06 (-2.159--1.96)
Palau	6.9 (4.3-10)	8.7 (5.7-13.1)	0.26087	53.5 (36-75.7)	37.7 (25.7-54.8)	-1.145 (-1.182--1.108)
Palestine	12.4 (7.5-19.7)	19.1 (11.7-28.5)	0.540323	1.1 (0.7-1.8)	0.6 (0.4-0.9)	-2.494 (-2.558--2.431)
Panama	3407.4 (2333.6-4657.2)	7974.9 (5852.7-10584.9)	1.34046	176.7 (126.7-233.5)	180.5 (132.1-240.4)	0.143 (0.111-0.175)
Papua New Guinea	2230.5 (1414.9-3112.5)	3992.3 (2518.7-5777.8)	0.789868	87.7 (61.1-116.7)	57.6 (39.4-80.7)	-1.528 (-1.56--1.496)
Paraguay	4397.3 (3087.3-5927.3)	7191.3 (5031.5-9724.5)	0.63539	149.6 (109-196)	111.1 (80.4-149.2)	-1.199 (-1.263--1.134)
Peru	53712.4 (39384.2-67574.5)	75828.5 (57252.8-95885.4)	0.41175	325 (244.5-399.9)	211 (161.2-265.3)	-1.986 (-2.173--1.799)
Philippines	19248.2 (12667.6-27078.1)	30760.9 (21159.1-44239.3)	0.598118	50.8 (35.5-70.6)	35.1 (24.3-48.7)	-1.28 (-1.321--1.239)
Poland	52968.8 (36120.8-71184.3)	64792 (45243-86478.8)	0.223211	121.7 (82.6-162.1)	111.2 (75.5-150.1)	-0.339 (-0.484--0.193)
Portugal	0 (0-0)	0 (0-0)	NA	0 (0-0)	0 (0-0)	0 (0-0)
Puerto Rico	7591.8 (5317.5-10106.8)	6830.6 (5007.4-8897.3)	-0.100266	201.7 (141.8-269.4)	121.3 (87.5-159.3)	-2.154 (-2.291--2.016)
Qatar	0 (0-0)	0 (0-0)	NA	0 (0-0)	0 (0-0)	0 (0-0)
Republic of Korea	33851.2 (22569.5-45332.6)	53369.7 (37510-73140.4)	0.576597	88.8 (64-117.8)	62.4 (43.9-87.6)	-1.369 (-1.416--1.322)
Republic of Moldova	5624.2 (3891.9-7411.9)	3482.2 (2445.8-4603.1)	-0.380854	121.5 (84.3-159.2)	65.9 (46.3-87.4)	-2.529 (-2.674--2.384)
Romania	34414.1 (24311-45964.2)	28166.8 (19933.1-37068.7)	-0.181533	127.3 (88.7-169.6)	94.1 (66.6-125.3)	-1.234 (-1.367--1.102)
Russian Federation	144814.6 (99567.5-194381.2)	119402.2 (84790-162144.1)	-0.175482	80.4 (55.4-108)	54.1 (38.1-72.8)	-1.598 (-1.659--1.537)
Rwanda	6483.3 (4308.2-8922.8)	7775.5 (5250.9-10898)	0.199312	162 (115.2-214.5)	95.7 (69.2-127.7)	-2.122 (-2.208--2.036)
Saint Kitts and Nevis	104.3 (73-137.9)	123.8 (84.9-166.6)	0.186961	293.3 (205.6-389.9)	172.5 (126.2-227.5)	-2.005 (-2.156--1.853)
Saint Lucia	279.8 (195.1-354.4)	382.7 (286.7-496.1)	0.367763	269.6 (192.6-339)	168.5 (126.5-217.5)	-1.785 (-1.978--1.591)
Saint Vincent and the Grenadines	185.6 (131.8-241.7)	244.3 (176.3-311.6)	0.316272	225.6 (163.4-287.7)	182.1 (130.5-234.6)	-0.844 (-0.911--0.777)
Samoa	114.6 (77.8-154)	119.1 (78.8-164)	0.039267	111.7 (79-147.3)	74.6 (51.4-101)	-1.406 (-1.47--1.343)
San Marino	19.6 (13.8-26.4)	27.7 (19.7-38.1)	0.413265	59.4 (41.4-82.1)	48.6 (33.4-67.9)	-0.755 (-0.862--0.648)
Sao Tome and Principe	167.5 (121.9-211.9)	269.9 (188.4-349.5)	0.611343	220.9 (164.7-272.6)	188.3 (142.6-232.1)	-0.754 (-0.89--0.618)
Saudi Arabia	0 (0-0)	0 (0-0)	NA	0 (0-0)	0 (0-0)	0 (0-0)
Senegal	178.8 (114.4-308.6)	277.4 (179-430.4)	0.551454	4.8 (3.2-8.7)	3.2 (2.1-5.3)	-1.82 (-2.099--1.541)
Serbia	15313.8 (10567.9-20419)	14725.6 (10289.8-19964)	-0.0384098	131.6 (92.1-174.6)	104.7 (73.9-141.4)	-0.859 (-0.904--0.814)
Seychelles	0 (0-0)	0 (0-0)	NA	0 (0-0)	0 (0-0)	0 (0-0)
Sierra Leone	587.1 (378.2-931.4)	766.3 (507.9-1118.9)	0.305229	25.7 (16.7-41.4)	16.7 (11.1-25.7)	-1.681 (-1.815--1.548)
Singapore	0 (0-0)	0 (0-0)	NA	0 (0-0)	0 (0-0)	0 (0-0)
Slovakia	8091.1 (5470.3-10880.5)	9467.1 (6466.8-12875.5)	0.170063	137.1 (92.6-183.5)	115.4 (77.2-157.4)	-0.574 (-0.655--0.493)
Slovenia	0 (0-0)	0 (0-0)	NA	0 (0-0)	0 (0-0)	0 (0-0)
Solomon Islands	161.3 (104.2-223.9)	265.5 (170.5-384)	0.646001	83.3 (57.7-114.3)	57 (38.7-80.6)	-1.354 (-1.385--1.322)
Somalia	14.6 (8.9-21.4)	31.7 (19-49.2)	1.17123	0.4 (0.3-0.6)	0.3 (0.2-0.5)	-0.712 (-0.738--0.686)
South Africa	71255.1 (47611-94138.9)	105422.8 (73596-135005.1)	0.479512	244.6 (174.1-311.5)	196.8 (145.9-245.1)	-1.018 (-1.202--0.832)
South Sudan	1142.6 (734.9-1648)	1137.3 (719.2-1618.9)	-0.00463854	35.8 (24.9-50.7)	22.8 (16.4-32.2)	-1.652 (-1.818--1.485)
Spain	32935 (23992-42662.9)	53815.9 (39216.4-71864.1)	0.634003	65 (47-83.8)	65.7 (47.1-89.4)	0.546 (0.303-0.789)
Sri Lanka	8591.7 (5626.5-12256.9)	12278.7 (8259.4-17902.4)	0.429135	64.6 (45.1-92)	47.3 (32.7-67.3)	-1.183 (-1.261--1.104)
Sudan	515.2 (304.7-815.8)	550.3 (333.9-844.9)	0.0681289	4.3 (2.7-7)	2.1 (1.4-3.2)	-2.641 (-2.683--2.6)
Suriname	681.1 (470.5-902.9)	1159.5 (796.5-1562.8)	0.702393	218.5 (155.3-287)	184.2 (127-246.5)	-0.551 (-0.654--0.449)
Sweden	0 (0-0)	0 (0-0)	NA	0 (0-0)	0 (0-0)	0 (0-0)
Switzerland	0 (0-0)	0 (0-0)	NA	0 (0-0)	0 (0-0)	0 (0-0)
Syrian Arab Republic	0 (0-0)	0 (0-0)	NA	0 (0-0)	0 (0-0)	0 (0-0)
Taiwan (Province of China)	8568.7 (5678.6-12699.6)	13009.6 (9091.3-19182.6)	0.51827	47.1 (32.6-67.1)	33.7 (23.7-48.2)	-0.994 (-1.177--0.81)
Tajikistan	71.8 (44.9-111.3)	116.9 (71.4-183.6)	0.628134	2.2 (1.4-3.3)	1.6 (1-2.4)	-1.373 (-1.455--1.292)
Thailand	14197.3 (9409-20935.7)	33882.4 (22981.1-48676.4)	1.38654	32.2 (22-46.2)	33.8 (23.7-47.9)	0.25 (0.187-0.312)
Timor-Leste	342.3 (225.8-474.4)	403.9 (277.3-583.4)	0.179959	81.3 (59.5-105.9)	44 (30.9-61.9)	-2.08 (-2.181--1.979)
Togo	6456.7 (4252.4-8537.9)	10423.2 (7233.4-13616.9)	0.614323	299.3 (214.7-373.4)	197.5 (144.7-245.9)	-1.74 (-1.909--1.57)
Tokelau	0.7 (0.5-1)	0.4 (0.3-0.6)	-0.428571	53.9 (36.3-76.4)	30.4 (20-43.3)	-1.979 (-2.018--1.941)
Tonga	42.1 (27.9-58)	39.5 (26.8-55.4)	-0.0617577	67.3 (46-92.4)	47.1 (32.2-65.6)	-1.332 (-1.411--1.252)
Trinidad and Tobago	2044.2 (1418.6-2677.3)	2932.6 (2110.4-3867.2)	0.434595	201.6 (144-258.1)	163 (115.9-214.6)	-0.786 (-0.834--0.738)
Tunisia	16.3 (10.3-26.6)	23.2 (14.9-35.7)	0.423313	0.3 (0.2-0.4)	0.2 (0.1-0.3)	-1.717 (-1.784--1.65)
Turkey	354.4 (219.3-535.2)	456.4 (299.6-668.6)	0.28781	0.8 (0.5-1.2)	0.5 (0.3-0.7)	-1.762 (-1.913--1.61)
Turkmenistan	61.5 (38.7-93.7)	106.4 (67.6-161.4)	0.730081	2.5 (1.7-3.9)	2.3 (1.5-3.4)	-0.494 (-0.535--0.453)
Tuvalu	4.1 (2.6-6)	4 (2.6-5.7)	-0.0243902	54.7 (37-77.6)	36.2 (24.5-50.9)	-1.501 (-1.549--1.453)
Uganda	14168.6 (9796.6-19253.3)	20809 (14252.9-28720.7)	0.46867	155.7 (113.2-204.2)	101.1 (73.6-134.8)	-1.694 (-1.81--1.577)
Ukraine	70847.2 (50613.7-93876.9)	50410.2 (36676.6-66045.1)	-0.288466	110.9 (77.3-147.3)	78.3 (55.9-102.7)	-1.49 (-1.566--1.414)
United Arab Emirates	0 (0-0)	0 (0-0)	NA	0 (0-0)	0 (0-0)	0 (0-0)
United Kingdom	0 (0-0)	0 (0-0)	NA	0 (0-0)	0 (0-0)	0 (0-0)
United Republic of Tanzania	12833.4 (9509.9-17093.7)	20506.1 (15567.9-26425.3)	0.59787	87.9 (66.7-114.6)	61.5 (47.8-79.7)	-1.309 (-1.494--1.125)
United States of America	231496.4 (166712.2-303753.4)	455779.4 (325715.5-606971)	0.96884	75.2 (53.7-99.3)	91.6 (64.4-121.6)	0.25 (-0.408-0.912)
United States Virgin Islands	161.6 (110.9-221)	187.3 (134.4-254.7)	0.159035	160.5 (115.2-211.1)	126.5 (90.8-173.4)	-0.908 (-1.001--0.816)
Uruguay	3857.9 (2765-4961.8)	5360.7 (3963-7083)	0.389538	109.1 (76.6-142.7)	115.3 (81.7-156.3)	0.422 (0.339-0.504)
Uzbekistan	233.9 (146.9-350.4)	449.7 (272.7-689)	0.922617	1.6 (1-2.5)	1.4 (0.9-2.1)	-0.885 (-1.077--0.693)
Vanuatu	75.2 (47.3-106.4)	111.5 (73.2-161.1)	0.482713	84 (58-115.6)	51.2 (35.5-71.1)	-1.712 (-1.739--1.684)
Venezuela (Bolivarian Republic of)	35551 (23461.5-49209)	57938.2 (40015.9-75819.4)	0.629721	252.3 (178.2-333.9)	197 (138.5-257.7)	-0.755 (-0.825--0.684)
Viet Nam	16860.4 (11825-23370.7)	31663.7 (21533.3-44932.6)	0.877992	36.1 (25.8-48.5)	31.1 (21.9-44)	-0.405 (-0.68--0.129)
Yemen	0 (0-0)	0 (0-0)	NA	0 (0-0)	0 (0-0)	0 (0-0)
Zambia	8034.7 (5358.4-11094)	12434.1 (8208.8-17994.5)	0.54755	192.3 (139.3-257.9)	121.6 (85.6-169.2)	-1.716 (-1.835--1.596)
Zimbabwe	17349.1 (12444.6-21660.7)	25522.2 (18396.8-31588.9)	0.471096	291.9 (223.4-353.5)	259.2 (198.4-310.4)	-0.555 (-0.715--0.394)

## Sheet: Table S4
The YLDs of Cysticercosis attributed epilepsy cases and rates in 204 countries in 1990 and 2021, and the trends from 1990 to 2021
location	YLDs cases			YLDs rates
	1992(95% UI)	2021(95% UI)	percentage change(100%)	1992_per 100 000(95% UI)	2021_per 100 000(95% UI)	EAPC(95% CI)
Afghanistan	34.1 (15.5-69.4)	37.9 (17.1-73.7)	0.111437	0.5 (0.2-1)	0.2 (0.1-0.5)	-2.462 (-2.537--2.387)
Albania	67.4 (31.7-121.9)	62.2 (24.4-129.6)	-0.0771513	2.6 (1.2-4.7)	1.6 (0.6-3.5)	-1.936 (-2.049--1.824)
Algeria	43.6 (21.4-75.5)	51.4 (22.1-99.3)	0.178899	0.3 (0.1-0.5)	0.1 (0.1-0.2)	-2.717 (-2.898--2.536)
American Samoa	5.3 (2.8-8.8)	6.1 (3.2-10.5)	0.150943	17 (9.2-28.9)	12.5 (6.6-21.1)	-0.932 (-1.078--0.786)
Andorra	0 (0-0)	0 (0-0)	NA	0 (0-0)	0 (0-0)	0 (0-0)
Angola	8811.7 (4680.8-13726.8)	16350.2 (8621.4-26948.1)	0.85551	141.7 (79.5-211.7)	97.4 (53.2-157.7)	-1.115 (-1.231--0.999)
Antigua and Barbuda	0 (0-0)	0 (0-0)	NA	0 (0-0)	0 (0-0)	0 (0-0)
Argentina	7622.7 (4280.7-12688.6)	8632.5 (3831.3-16243.3)	0.132473	23.2 (13-38.8)	16.3 (7.2-30.5)	-1.116 (-1.203--1.029)
Armenia	953 (513.7-1531.3)	702.7 (299.1-1367.8)	-0.262644	30.6 (16.6-48.4)	17.2 (7.2-33.1)	-2.454 (-2.646--2.262)
Australia	0 (0-0)	0 (0-0)	NA	0 (0-0)	0 (0-0)	0 (0-0)
Austria	1910.8 (930.5-3578.4)	1951.8 (745.6-4573)	0.021457	18.2 (8.5-33.9)	12.8 (4.9-29.3)	-1.39 (-1.495--1.286)
Azerbaijan	23.7 (12.3-42.6)	34.6 (15.9-66.6)	0.459916	0.4 (0.2-0.7)	0.3 (0.1-0.6)	-1.18 (-1.394--0.966)
Bahamas	133.2 (70.8-216)	165.5 (74.3-309.7)	0.242492	63.4 (34.8-104.3)	38.8 (17.7-72.5)	-1.817 (-1.927--1.708)
Bahrain	0 (0-0)	0 (0-0)	NA	0 (0-0)	0 (0-0)	0 (0-0)
Bangladesh	562.1 (277.1-1017)	578.6 (236-1122.1)	0.0293542	1 (0.5-1.9)	0.4 (0.2-0.8)	-3.305 (-3.392--3.218)
Barbados	156.9 (84.2-248)	163 (75-308.4)	0.0388783	57 (30.1-90.1)	37.3 (17.3-69.9)	-1.611 (-1.692--1.531)
Belarus	3842.3 (1955.7-6475.6)	2160.2 (882.2-4500.6)	-0.437785	31.2 (15.6-53)	15.3 (6.1-31)	-2.745 (-3.051--2.438)
Belgium	0 (0-0)	0 (0-0)	NA	0 (0-0)	0 (0-0)	0 (0-0)
Belize	79.6 (43.8-124.5)	169.1 (79-299.8)	1.12437	63.3 (36.1-96.2)	45.9 (21.4-79.3)	-1.415 (-1.556--1.273)
Benin	2946.7 (1653.7-4464.7)	5243.9 (2752.8-8452.9)	0.779584	101.2 (57.9-150.3)	71.4 (38.4-115.3)	-1.58 (-1.768--1.393)
Bermuda	33.6 (18-56.8)	28.9 (11-57.5)	-0.139881	49.4 (26.6-83)	25.9 (9.9-53.5)	-2.297 (-2.405--2.188)
Bhutan	209.6 (119.3-331.3)	235.2 (117.3-403.2)	0.122137	55.9 (33.1-84.4)	34.8 (17.4-60.7)	-1.901 (-2.01--1.792)
Bolivia (Plurinational State of)	4129.2 (2370.5-6370.8)	5015.1 (2709.6-8476.4)	0.214545	93 (54.5-142.6)	49.2 (26.2-82.1)	-2.298 (-2.541--2.055)
Bosnia and Herzegovina	1188.2 (642.9-2033.7)	946.3 (389.2-1867.5)	-0.203585	25.2 (13.8-43)	17.7 (7.4-35.4)	-1.627 (-1.752--1.501)
Botswana	845.5 (484.8-1316.3)	1650.9 (802.4-2748.4)	0.952572	99.8 (58.9-151)	83.8 (42.1-140.9)	-0.901 (-1.137--0.665)
Brazil	64443.9 (38031.6-95561.7)	89590.3 (54139.7-141814.7)	0.390206	55.1 (33.4-80.8)	35.7 (21.7-56.6)	-1.655 (-1.919--1.391)
Brunei Darussalam	5.3 (2.6-9)	6.8 (2.9-13.2)	0.283019	3.2 (1.6-5.6)	1.6 (0.7-3.2)	-2.08 (-2.256--1.903)
Bulgaria	0 (0-0)	0 (0-0)	NA	0 (0-0)	0 (0-0)	0 (0-0)
Burkina Faso	1437 (776.6-2273.6)	1867.2 (969.1-3144.9)	0.299374	29 (15.9-46.4)	17 (9.1-29.6)	-2.012 (-2.21--1.813)
Burundi	2563.1 (1304.8-4069.5)	2906.3 (1509.7-4927.4)	0.1339	80.8 (43.3-128.1)	41 (22.4-66.3)	-2.905 (-3.099--2.71)
Cabo Verde	287.6 (160.8-438.7)	424.2 (210.5-716)	0.474965	110.2 (60.7-163.8)	82.8 (41.7-139.3)	-1.322 (-1.471--1.173)
Cambodia	1480.5 (786.1-2362.3)	1948.5 (940.1-3287.4)	0.316109	25.3 (13.8-40)	14.2 (7.1-24.2)	-2.095 (-2.133--2.056)
Cameroon	4564.6 (2621.5-6945.3)	8018.3 (4195.9-13017.7)	0.756627	74.8 (44.3-113.5)	47.1 (24.9-75.3)	-1.894 (-2.111--1.677)
Canada	0 (0-0)	0 (0-0)	NA	0 (0-0)	0 (0-0)	0 (0-0)
Central African Republic	2343.2 (1290.8-3572.9)	3044.3 (1622.7-4722.3)	0.299206	131.4 (73.2-193)	89.8 (49.4-136.2)	-1.238 (-1.341--1.135)
Chad	730.6 (373.7-1302.5)	1267.3 (649.6-2253.2)	0.734602	22.5 (12-39.3)	17.5 (9.3-30.4)	-1.022 (-1.215--0.829)
Chile	5730.7 (3179-9205.4)	7160 (2987.9-13977.1)	0.249411	47.1 (26-75.2)	30.1 (12.4-59.3)	-1.367 (-1.479--1.255)
China	210567.7 (124592.6-315857.7)	184504.7 (104417-301678.3)	-0.123775	20.7 (12.7-31.2)	9.2 (5.2-14.9)	-3.688 (-3.955--3.42)
Colombia	10777.3 (6063.9-16849.8)	12672.6 (5708-23747.9)	0.17586	42.3 (24.2-65.6)	23 (10.4-43.4)	-2.066 (-2.15--1.981)
Comoros	0.7 (0.4-1.2)	0.7 (0.4-1.3)	0	0.3 (0.1-0.5)	0.1 (0.1-0.2)	-2.654 (-2.713--2.595)
Congo	1936.4 (1063.3-3048.3)	2855.7 (1487.7-4700.4)	0.474747	129 (72.7-195.1)	80.1 (43.6-132.3)	-1.72 (-1.78--1.66)
Cook Islands	2.1 (1.1-3.6)	2.1 (0.9-3.9)	0	14.8 (7.9-24)	9.3 (3.9-16.5)	-1.493 (-1.541--1.445)
Costa Rica	1390 (724.1-2253.8)	2265.3 (1029.6-4372.5)	0.629712	58.1 (30.5-93.7)	41.7 (18.9-80.1)	-1.119 (-1.22--1.018)
Cote d'Ivoire	6482.6 (3231.2-10390.9)	10926.6 (5419.1-17739.5)	0.685527	95 (52.8-144.3)	69.3 (35.6-110.8)	-1.347 (-1.466--1.228)
Croatia	3000.7 (1434.6-5448.9)	1842.1 (726.9-3589.4)	-0.38611	49.1 (23.9-88.8)	26.7 (10.8-52.7)	-1.988 (-2.26--1.716)
Cuba	0 (0-0)	0 (0-0)	NA	0 (0-0)	0 (0-0)	0 (0-0)
Cyprus	0 (0-0)	0 (0-0)	NA	0 (0-0)	0 (0-0)	0 (0-0)
Czechia	0 (0-0)	0 (0-0)	NA	0 (0-0)	0 (0-0)	0 (0-0)
Democratic People's Republic of Korea	3617.2 (1999-6047.3)	2598.1 (1255.6-4633.1)	-0.281737	19 (10.8-31.4)	8 (3.8-14.1)	-3.136 (-3.21--3.061)
Democratic Republic of the Congo	21928.2 (12516-34038.6)	31669.5 (16853.6-51397.2)	0.444236	96.2 (56.3-146.5)	60.9 (32.6-97.6)	-1.251 (-1.398--1.104)
Denmark	0 (0-0)	0 (0-0)	NA	0 (0-0)	0 (0-0)	0 (0-0)
Djibouti	0 (0-0)	0 (0-0)	NA	0 (0-0)	0 (0-0)	0 (0-0)
Dominica	53.3 (29.8-82)	48.8 (23.8-83.1)	-0.0844278	87.9 (49.1-137.2)	61.9 (30-107.8)	-1.392 (-1.509--1.274)
Dominican Republic	2815.4 (1588.2-4373.6)	5318 (2653.7-9146.6)	0.888897	53.2 (31.1-81.9)	49.9 (25.1-85.8)	-0.086 (-0.178-0.006)
Ecuador	5929.3 (3446.3-9145.4)	8267 (4033.5-14600.9)	0.394262	82.8 (49.3-129.4)	48.2 (23.5-85.1)	-1.994 (-2.059--1.928)
Egypt	240.2 (120.5-440.2)	253.2 (110.8-476.9)	0.0541216	0.7 (0.4-1.2)	0.3 (0.2-0.6)	-2.257 (-2.459--2.055)
El Salvador	2569.7 (1359.4-4066.4)	2753.3 (1329.6-5067.8)	0.071448	65.9 (36.3-103.3)	43.5 (20.9-81.3)	-1.469 (-1.566--1.372)
Equatorial Guinea	305.5 (163.1-474)	591.6 (282.7-1038.6)	0.936498	115 (64-173.5)	78.5 (38.5-135.8)	-1.193 (-1.513--0.873)
Eritrea	760.6 (395-1244.9)	1148.2 (539.3-2089.2)	0.509598	50.3 (26.4-83.9)	29.8 (15.2-52.7)	-2.093 (-2.254--1.932)
Estonia	596.7 (286.4-1022)	523.9 (210.4-1085.3)	-0.122004	31.4 (15.1-53.6)	25.9 (10.6-54.1)	-0.783 (-1.103--0.461)
Eswatini	469.3 (255.1-724.5)	722.3 (371.7-1229)	0.539101	101.1 (57.7-153.6)	90.2 (48.2-152.6)	-0.516 (-0.869--0.162)
Ethiopia	15661.2 (7955.3-24884.8)	14093.7 (8164.5-22256.5)	-0.100088	54.8 (29.7-85.4)	25.3 (15.1-39.4)	-2.952 (-3.067--2.838)
Fiji	115.6 (60.9-191.4)	129.9 (59.6-223.3)	0.123702	22.5 (12.6-36.6)	15.3 (7.2-26.1)	-1.355 (-1.377--1.333)
Finland	0 (0-0)	0 (0-0)	NA	0 (0-0)	0 (0-0)	0 (0-0)
France	0 (0-0)	0 (0-0)	NA	0 (0-0)	0 (0-0)	0 (0-0)
Gabon	985.2 (525.9-1535.8)	1022.1 (498.4-1783.4)	0.0374543	143.9 (78.9-221.7)	81 (40.7-137.9)	-2.07 (-2.178--1.962)
Gambia	9.3 (4.5-17.2)	13.5 (6.6-23.1)	0.451613	2.1 (1-3.9)	1.2 (0.6-2.2)	-2.168 (-2.361--1.974)
Georgia	2084.5 (1101.7-3518.7)	1470.7 (712.2-2603.4)	-0.294459	33.8 (17.7-57.2)	28.1 (13.6-50.1)	-0.255 (-0.526-0.017)
Germany	0 (0-0)	0 (0-0)	NA	0 (0-0)	0 (0-0)	0 (0-0)
Ghana	5578.3 (3036-8761.1)	10823 (5677.6-17958.4)	0.940197	61.7 (36-94)	50.4 (26.5-83.8)	-0.742 (-0.891--0.593)
Greece	2270.3 (1051.4-4257.8)	2138.1 (769.7-4331.7)	-0.0582302	16.4 (7.4-30.8)	11.5 (4.2-23.5)	-1.119 (-1.22--1.019)
Greenland	0 (0-0)	0 (0-0)	NA	0 (0-0)	0 (0-0)	0 (0-0)
Grenada	55.5 (30.8-85)	56.9 (27-98)	0.0252252	78.5 (43.6-120.7)	50 (24-86.9)	-1.42 (-1.578--1.262)
Guam	12.7 (6.3-21.4)	17.4 (8.2-31.9)	0.370079	12.3 (6.5-20.4)	8.9 (4.1-16.2)	-0.962 (-1.12--0.803)
Guatemala	7033.7 (3848.6-11031.4)	10506.8 (5440-17788.2)	0.49378	123 (70.3-187.1)	78 (40.5-130.3)	-1.598 (-1.728--1.469)
Guinea	333.2 (170.6-623.1)	364.8 (170.1-652.7)	0.0948379	8.9 (4.7-16.6)	5.5 (2.7-10.1)	-1.804 (-1.874--1.735)
Guinea-Bissau	218.2 (109.8-368.9)	209 (103.3-363.1)	-0.0421632	43.4 (22.8-71)	21.2 (11-37.5)	-2.717 (-2.837--2.597)
Guyana	436.2 (233.5-683.4)	440.8 (215.6-744.8)	0.0105456	81.5 (45.1-127.1)	61.9 (30.7-103.3)	-1.145 (-1.21--1.08)
Haiti	4681.3 (2592.6-7067.6)	6564.1 (3448-10511.3)	0.402196	101.7 (57.6-150.2)	64.7 (34.7-102.5)	-1.531 (-1.622--1.441)
Honduras	3584.5 (2048.9-5467.4)	5856.6 (2947.8-9392.5)	0.633868	108.6 (65.4-159.2)	73.5 (36.5-120.7)	-1.534 (-1.625--1.443)
Hungary	4886.6 (2511.6-8057.9)	3244.2 (1293.4-6755.6)	-0.336103	36.7 (18.2-61.2)	20.8 (8.1-43.1)	-2.115 (-2.196--2.035)
Iceland	0 (0-0)	0 (0-0)	NA	0 (0-0)	0 (0-0)	0 (0-0)
India	252949.2 (152343.8-377594.4)	226976 (138391.2-332951)	-0.102681	42.6 (26.3-62)	19.1 (12-28.5)	-2.805 (-2.922--2.688)
Indonesia	647.1 (355.6-1082.7)	849.3 (465.6-1409.3)	0.312471	0.5 (0.3-0.8)	0.3 (0.2-0.6)	-1.715 (-1.809--1.622)
Iran (Islamic Republic of)	0 (0-0)	0 (0-0)	NA	0 (0-0)	0 (0-0)	0 (0-0)
Iraq	0 (0-0)	0 (0-0)	NA	0 (0-0)	0 (0-0)	0 (0-0)
Ireland	0 (0-0)	0 (0-0)	NA	0 (0-0)	0 (0-0)	0 (0-0)
Israel	789.6 (393.2-1482.9)	1608 (598.9-3429)	1.03647	15.6 (7.8-29.2)	14.4 (5.4-30.5)	-0.35 (-0.445--0.256)
Italy	0 (0-0)	0 (0-0)	NA	0 (0-0)	0 (0-0)	0 (0-0)
Jamaica	1054 (578.1-1682)	1220.3 (557.3-2251.2)	0.15778	54 (29.3-86)	39.1 (17.7-72.3)	-1.112 (-1.343--0.88)
Japan	0 (0-0)	0 (0-0)	NA	0 (0-0)	0 (0-0)	0 (0-0)
Jordan	0 (0-0)	0 (0-0)	NA	0 (0-0)	0 (0-0)	0 (0-0)
Kazakhstan	3243.1 (1552.8-5917.2)	3368.9 (1400.6-6505.7)	0.03879	23.1 (11.4-42.9)	17.4 (7.4-33.3)	-1.336 (-1.509--1.163)
Kenya	6622.7 (3800.3-10136)	10671.8 (6241.6-16183.4)	0.611397	56.7 (34-84.8)	36.5 (22.8-56.1)	-1.517 (-1.637--1.396)
Kiribati	16.1 (8.3-27)	19.4 (9.4-33.9)	0.204969	31.9 (17.3-52.3)	20.8 (10.3-35.1)	-1.548 (-1.586--1.509)
Kuwait	0 (0-0)	0 (0-0)	NA	0 (0-0)	0 (0-0)	0 (0-0)
Kyrgyzstan	67.1 (34.6-118.1)	77.7 (33.4-152.5)	0.157973	2 (1-3.6)	1.3 (0.6-2.6)	-1.65 (-1.871--1.428)
Lao People's Democratic Republic	968.5 (518.2-1539.6)	986.4 (480.8-1613)	0.0184822	37.3 (20.5-58.4)	18.2 (9.4-29.4)	-2.562 (-2.619--2.506)
Latvia	949.6 (472-1632.3)	677.5 (278.2-1406.3)	-0.286542	29.1 (14.5-50.3)	23.2 (9.1-46.5)	-1.157 (-1.354--0.96)
Lebanon	95.4 (46.5-175.7)	101.3 (40.7-207)	0.0618449	3.9 (1.8-7)	1.7 (0.7-3.4)	-3.022 (-3.113--2.931)
Lesotho	758 (432.7-1144.4)	1223 (630-1928.5)	0.613456	70.8 (40.6-106.1)	86.7 (46.5-133.8)	0.769 (0.513-1.025)
Liberia	1426.1 (806.3-2172.9)	2193.8 (1098.8-3639.7)	0.538321	107.6 (63.1-161.1)	66.5 (35.1-109.9)	-1.613 (-1.679--1.547)
Libya	0 (0-0)	0 (0-0)	NA	0 (0-0)	0 (0-0)	0 (0-0)
Lithuania	1493.4 (734.7-2593.2)	1101.5 (477.7-2088.5)	-0.262421	34.8 (17.1-60.7)	25.7 (11.2-49.9)	-1.18 (-1.319--1.041)
Luxembourg	0 (0-0)	0 (0-0)	NA	0 (0-0)	0 (0-0)	0 (0-0)
Madagascar	3988.2 (2075.8-6352.5)	5313.2 (2690.5-9090.5)	0.33223	57.1 (30.9-90.2)	33.7 (17.4-56.3)	-1.939 (-2.03--1.848)
Malawi	3447.4 (1879.8-5413.3)	3537.5 (1814.5-5990.4)	0.0261356	61.3 (34.9-96)	34.1 (18-56.5)	-2.247 (-2.421--2.072)
Malaysia	154.8 (83.8-257)	256.6 (116.5-461.7)	0.657623	1.3 (0.7-2.2)	0.8 (0.4-1.5)	-1.552 (-1.65--1.453)
Maldives	0 (0-0)	0 (0-0)	NA	0 (0-0)	0 (0-0)	0 (0-0)
Mali	125 (61.8-221.8)	203.5 (98.6-365.3)	0.628	2.9 (1.4-5.1)	2 (1-3.8)	-1.811 (-2.001--1.621)
Malta	0 (0-0)	0 (0-0)	NA	0 (0-0)	0 (0-0)	0 (0-0)
Marshall Islands	5.7 (3-9.4)	7.2 (3.5-12.6)	0.263158	24.5 (13.1-40.6)	16 (8.1-27.4)	-1.498 (-1.604--1.393)
Mauritania	0 (0-0)	0 (0-0)	NA	0 (0-0)	0 (0-0)	0 (0-0)
Mauritius	181.5 (93.5-317.2)	272.8 (126.1-500.1)	0.50303	20.2 (10.4-34.6)	15.9 (7.4-28.9)	-0.783 (-0.873--0.693)
Mexico	67601.8 (38623-102889.2)	110910.9 (66507.1-166607.6)	0.64065	108.6 (65.2-159.7)	83.2 (50.2-125.2)	-0.942 (-1.104--0.78)
Micronesia (Federated States of)	17.7 (9.5-29.8)	15.3 (7.6-26.4)	-0.135593	28.8 (15.7-47.1)	17.9 (9.2-30.4)	-1.713 (-1.74--1.685)
Monaco	9.7 (4.5-18.7)	11.2 (4-24.3)	0.154639	17.1 (7.8-32.2)	15 (5.7-32.6)	-0.379 (-0.425--0.333)
Mongolia	739.5 (393.8-1200.4)	1340 (629.6-2296.2)	0.812035	53.6 (29.7-85.3)	44.7 (21.7-75.3)	-0.887 (-1.036--0.738)
Montenegro	135.8 (65.9-249.4)	129.8 (53-261.5)	-0.0441826	20.4 (9.9-37.3)	14.7 (6-29.4)	-1.426 (-1.534--1.318)
Morocco	27 (13.6-49)	31.4 (14.2-61.5)	0.162963	0.2 (0.1-0.3)	0.1 (0-0.2)	-2.131 (-2.19--2.072)
Mozambique	4948.6 (2603.5-7756.1)	7746.2 (3933.3-12882.5)	0.565332	64.2 (35.4-99.2)	50.2 (27.3-83.5)	-1.06 (-1.372--0.747)
Myanmar	7801.5 (4234.8-12531.4)	8263.5 (4145.7-14063.2)	0.0592194	26.7 (15-42.8)	15.8 (8-26.9)	-1.893 (-1.959--1.828)
Namibia	835 (473.1-1264.3)	1233.2 (625.4-2069.8)	0.476886	90.9 (52.4-138.6)	69.9 (35.2-114.8)	-1.102 (-1.306--0.897)
Nauru	1.9 (1-3.3)	1.3 (0.6-2.1)	-0.315789	29.4 (15.5-48.9)	16.3 (8.5-27)	-2.021 (-2.053--1.989)
Nepal	9361.5 (5362.3-14542.4)	12424.3 (6309.1-21128.4)	0.32717	74.4 (43.1-115.4)	48.7 (25.9-80.6)	-1.189 (-1.422--0.957)
Netherlands	0 (0-0)	0 (0-0)	NA	0 (0-0)	0 (0-0)	0 (0-0)
New Zealand	0 (0-0)	0 (0-0)	NA	0 (0-0)	0 (0-0)	0 (0-0)
Nicaragua	1909.9 (1023.6-3004.5)	2711.7 (1280.6-4982.4)	0.419813	76.9 (42.8-115.7)	46.9 (22.1-83.5)	-1.885 (-1.973--1.797)
Niger	39.9 (19-74.7)	70.5 (34.6-137)	0.766917	1.2 (0.6-2.4)	0.8 (0.4-1.5)	-1.757 (-1.857--1.656)
Nigeria	14815.1 (8147.9-24509)	17522.3 (9891.6-29190.5)	0.182732	27.6 (15.6-45.7)	15.1 (8.8-24.9)	-2.313 (-2.63--1.994)
Niue	0.6 (0.3-1)	0.4 (0.2-0.7)	-0.333333	28.6 (15.5-45.6)	19 (9.7-32.6)	-1.337 (-1.459--1.215)
North Macedonia	554.8 (299.5-973.3)	507.4 (193.3-998.6)	-0.0854362	27 (14.5-47.1)	15.9 (6.2-30.9)	-2.228 (-2.404--2.052)
Northern Mariana Islands	4.1 (2.1-7)	4.8 (2.2-8.9)	0.170732	13 (7.1-22.3)	8.8 (4-16.1)	-1.236 (-1.301--1.171)
Norway	0 (0-0)	0 (0-0)	NA	0 (0-0)	0 (0-0)	0 (0-0)
Oman	0 (0-0)	0 (0-0)	NA	0 (0-0)	0 (0-0)	0 (0-0)
Pakistan	830.3 (438.8-1555.3)	905.7 (461.1-1566.5)	0.0908106	1.2 (0.7-2.3)	0.6 (0.3-1.1)	-2.455 (-2.588--2.323)
Palau	2.4 (1.3-3.9)	2.8 (1.3-5.1)	0.166667	18.4 (10.1-30.8)	12.1 (5.9-22)	-1.328 (-1.381--1.276)
Palestine	4.3 (2.2-7.9)	5.6 (2.4-10.6)	0.302326	0.4 (0.2-0.7)	0.2 (0.1-0.3)	-3.072 (-3.131--3.012)
Panama	1078.5 (595-1756.2)	2202 (1018.6-4105.4)	1.04172	55.7 (31-90.2)	49.9 (23-92.9)	-0.275 (-0.321--0.228)
Papua New Guinea	875 (448.6-1379.6)	1502.4 (744.6-2591)	0.717029	34.1 (18.7-52.6)	21.5 (11.4-36.1)	-1.617 (-1.656--1.579)
Paraguay	1495.4 (827.4-2336.6)	2176.2 (987.7-3776)	0.455263	50.7 (28.3-78.4)	33.5 (15.3-57)	-1.631 (-1.698--1.563)
Peru	19303.8 (10721.8-29166.7)	21089.4 (9992.2-39499.3)	0.0924999	116.3 (66.6-176.5)	58.6 (28.2-108.9)	-2.901 (-3.097--2.705)
Philippines	6944 (4113.9-10673.8)	10419.2 (6052.2-16301.6)	0.500461	18.2 (11-28)	11.8 (7.1-18.4)	-1.47 (-1.511--1.428)
Poland	15654.2 (9305.2-23130)	15960.4 (8546.3-26207)	0.0195602	36 (21.3-53.1)	27.5 (14.9-45.4)	-0.956 (-1.067--0.844)
Portugal	0 (0-0)	0 (0-0)	NA	0 (0-0)	0 (0-0)	0 (0-0)
Puerto Rico	2172.4 (1155.5-3569.1)	1691.6 (693.4-3154.4)	-0.221322	57.7 (30.7-94.9)	30.3 (11.6-57.6)	-2.696 (-2.857--2.535)
Qatar	0 (0-0)	0 (0-0)	NA	0 (0-0)	0 (0-0)	0 (0-0)
Republic of Korea	9829.8 (4905.9-16479.2)	12058.4 (4568.9-26421.9)	0.226719	25.7 (13-42.6)	14.1 (5.3-30.6)	-2.224 (-2.324--2.123)
Republic of Moldova	1737.8 (919.2-2919.5)	936.7 (407.6-1727.3)	-0.460985	37.5 (20.2-62.7)	17.8 (7.8-32.5)	-3 (-3.172--2.828)
Romania	10643.5 (5946.3-17116.4)	7110.1 (2855.3-13850.6)	-0.331977	39.3 (21.7-63.3)	23.8 (9.6-45.5)	-1.962 (-2.124--1.799)
Russian Federation	42609.2 (25150.4-64707.3)	30198.6 (16962-48155.4)	-0.291266	23.6 (14-35.5)	13.7 (7.5-22.1)	-2.257 (-2.367--2.146)
Rwanda	2862.6 (1489.1-4571.9)	2852.6 (1435.4-4674.8)	-0.00349333	70.9 (39-112.6)	34.7 (18.9-56.5)	-2.859 (-2.978--2.739)
Saint Kitts and Nevis	37.7 (21-60.6)	37.3 (16.9-69)	-0.0106101	106 (59.4-171.1)	51.9 (24.1-94.3)	-2.625 (-2.845--2.405)
Saint Lucia	95 (51.2-150.4)	113.9 (54.9-209.8)	0.198947	91.4 (48.9-146.2)	50.2 (24.2-91.7)	-2.221 (-2.462--1.979)
Saint Vincent and the Grenadines	64.4 (36.1-103.3)	76.6 (36.3-139.8)	0.189441	78.1 (43.2-125.2)	57 (27.1-102.3)	-1.215 (-1.319--1.11)
Samoa	41.3 (22.8-66.3)	39.9 (19.6-67.9)	-0.0338983	40 (23.4-64)	24.8 (12.6-42.2)	-1.588 (-1.653--1.524)
San Marino	4.6 (2-8.6)	6.1 (2.4-12.6)	0.326087	13.9 (5.8-26.1)	10.7 (4.2-21.7)	-0.989 (-1.095--0.883)
Sao Tome and Principe	63.7 (36.2-97)	88.5 (45-148.1)	0.389325	83.6 (48.6-124)	61.3 (31.5-101.5)	-1.286 (-1.447--1.125)
Saudi Arabia	0 (0-0)	0 (0-0)	NA	0 (0-0)	0 (0-0)	0 (0-0)
Senegal	71.1 (36.1-128.6)	100.3 (47.6-176.7)	0.410689	1.9 (0.9-3.5)	1.2 (0.6-2)	-2.076 (-2.34--1.811)
Serbia	4490.3 (2284.2-7826.2)	3646 (1527.5-7156.3)	-0.188028	38.6 (19.7-66.6)	26 (10.9-51.3)	-1.535 (-1.605--1.464)
Seychelles	0 (0-0)	0 (0-0)	NA	0 (0-0)	0 (0-0)	0 (0-0)
Sierra Leone	238 (121.6-432.9)	284.1 (141.3-493.8)	0.193697	10.3 (5.2-18.2)	6.1 (3.1-10.9)	-1.986 (-2.139--1.833)
Singapore	0 (0-0)	0 (0-0)	NA	0 (0-0)	0 (0-0)	0 (0-0)
Slovakia	2277.9 (1162.9-3795.7)	2310 (911.2-4692.5)	0.0140919	38.6 (19.7-64.9)	28.2 (11-56.9)	-1.064 (-1.151--0.976)
Slovenia	0 (0-0)	0 (0-0)	NA	0 (0-0)	0 (0-0)	0 (0-0)
Solomon Islands	65.7 (34-108)	101.3 (46.9-174.5)	0.541857	33.7 (18.2-55.2)	21.6 (10.8-36.5)	-1.568 (-1.605--1.53)
Somalia	6.7 (3.2-11.8)	13.7 (6.9-24.8)	1.04478	0.2 (0.1-0.3)	0.2 (0.1-0.3)	-0.875 (-0.896--0.854)
South Africa	25550.7 (15209-38588.9)	33907.3 (19007.2-50188.9)	0.32706	87.4 (53.3-128.3)	63 (36.2-93.1)	-1.458 (-1.691--1.225)
South Sudan	466.1 (232.6-803.6)	428.6 (222.3-749.3)	-0.0804548	14.4 (7.8-24.6)	8.5 (4.5-14.3)	-1.934 (-2.1--1.768)
Spain	8089.3 (3798.8-14763.7)	11638.8 (4116.8-24222.7)	0.43879	16 (7.6-29.3)	14.3 (5.1-30)	0.153 (-0.105-0.413)
Sri Lanka	2927.8 (1481-4986.7)	3491.6 (1606-5935.2)	0.192568	21.9 (11.4-36.9)	13.4 (6.4-23)	-1.857 (-1.944--1.769)
Sudan	201.2 (96.9-359.1)	185.9 (86.8-348.5)	-0.0760437	1.7 (0.8-3.1)	0.7 (0.3-1.3)	-3.131 (-3.188--3.074)
Suriname	248 (139-415.2)	374.7 (187.2-661.2)	0.510887	79.4 (44.8-131.3)	59.5 (30.3-104.4)	-0.9 (-1.023--0.777)
Sweden	0 (0-0)	0 (0-0)	NA	0 (0-0)	0 (0-0)	0 (0-0)
Switzerland	0 (0-0)	0 (0-0)	NA	0 (0-0)	0 (0-0)	0 (0-0)
Syrian Arab Republic	0 (0-0)	0 (0-0)	NA	0 (0-0)	0 (0-0)	0 (0-0)
Taiwan (Province of China)	2459.4 (1248.7-4468.4)	3249.2 (1235.4-6411.1)	0.321135	13.5 (7-24.2)	8.4 (3.2-16.6)	-1.456 (-1.658--1.254)
Tajikistan	26 (12.9-46.7)	39.9 (18.6-77.4)	0.534615	0.8 (0.4-1.4)	0.5 (0.3-1)	-1.576 (-1.68--1.471)
Thailand	4742.6 (2501-8183.1)	9443.7 (3930.1-17732.1)	0.99125	10.7 (5.7-18.8)	9.4 (4-17.3)	-0.359 (-0.409--0.308)
Timor-Leste	138.4 (74.4-225.9)	144.9 (74-257.2)	0.0469653	32.4 (18-51.9)	15.7 (8.1-27.6)	-2.526 (-2.618--2.434)
Togo	2566.8 (1360.6-4009.4)	3793.4 (1903-6160.5)	0.477871	118 (66.4-175.6)	71.2 (36.5-116.6)	-2.054 (-2.225--1.883)
Tokelau	0.3 (0.1-0.4)	0.1 (0.1-0.2)	-0.666667	20 (10.9-33.1)	9.8 (4.9-17.1)	-2.44 (-2.494--2.386)
Tonga	14.9 (8.2-24.9)	13 (6.4-23.3)	-0.127517	23.7 (13.1-38.8)	15.5 (7.8-27.6)	-1.558 (-1.628--1.488)
Trinidad and Tobago	697.7 (390.1-1095.2)	870.3 (396.4-1579.5)	0.247384	68.7 (40.2-107.9)	48.4 (22.4-86.2)	-1.339 (-1.412--1.267)
Tunisia	5.4 (2.8-9.6)	6.4 (2.8-12.3)	0.185185	0.1 (0-0.2)	0 (0-0.1)	-2.35 (-2.437--2.263)
Turkey	124.2 (61.4-215.8)	124.1 (51.6-255.1)	-0.000805153	0.3 (0.1-0.5)	0.1 (0.1-0.3)	-2.7 (-2.829--2.57)
Turkmenistan	22 (11.7-37.3)	33.4 (14.5-61.5)	0.518182	0.9 (0.5-1.6)	0.7 (0.3-1.3)	-0.975 (-1.034--0.915)
Tuvalu	1.7 (0.9-2.7)	1.4 (0.7-2.5)	-0.176471	21.7 (11.5-34.8)	12.6 (6.4-22.8)	-1.894 (-1.936--1.852)
Uganda	5757.8 (3038.3-9356)	7599.9 (3721.2-12665.6)	0.319931	62.6 (34.1-99.2)	36.6 (18.9-60.2)	-2.131 (-2.281--1.981)
Ukraine	20293.6 (10713.6-34847.4)	13550.1 (6148-25508.5)	-0.332297	31.8 (17.1-54.5)	21.1 (9.4-39.3)	-1.812 (-1.929--1.695)
United Arab Emirates	0 (0-0)	0 (0-0)	NA	0 (0-0)	0 (0-0)	0 (0-0)
United Kingdom	0 (0-0)	0 (0-0)	NA	0 (0-0)	0 (0-0)	0 (0-0)
United Republic of Tanzania	5095.5 (2861.4-8125.6)	7333.6 (4056.1-12384)	0.439231	34.5 (19.8-54.2)	21.8 (12-36.2)	-1.586 (-1.79--1.382)
United States of America	56505.6 (30332-90485.1)	104944.1 (58370.6-174268.3)	0.857234	18.4 (9.8-29.6)	21.1 (11.6-34.6)	0.064 (-0.572-0.704)
United States Virgin Islands	50.8 (26.5-81.3)	52.6 (24.3-95.2)	0.0354331	50.3 (26.5-80.6)	35.7 (17.1-65.5)	-1.258 (-1.345--1.172)
Uruguay	1164.7 (616.2-1954.3)	1393.5 (612.4-2625.8)	0.196445	33 (17.4-55.8)	30 (13.2-56.3)	-0.059 (-0.175-0.057)
Uzbekistan	81.5 (42.1-139.4)	144 (64.6-284.3)	0.766871	0.6 (0.3-1)	0.5 (0.2-0.9)	-1.349 (-1.584--1.113)
Vanuatu	29.5 (15.7-48.6)	41.9 (19.9-71.6)	0.420339	32.7 (18.5-53.1)	19.1 (9.7-32.1)	-1.826 (-1.864--1.789)
Venezuela (Bolivarian Republic of)	11973.9 (6264.9-19591.4)	17278.2 (8032.3-30799.8)	0.442988	84.6 (45.9-138.9)	58.7 (27.4-102.8)	-1.23 (-1.321--1.139)
Viet Nam	5953.9 (3268.9-9721.2)	9405.6 (4583.4-16889.4)	0.579738	12.7 (7.3-20.6)	9.2 (4.4-16.3)	-1.005 (-1.28--0.729)
Yemen	0 (0-0)	0 (0-0)	NA	0 (0-0)	0 (0-0)	0 (0-0)
Zambia	3338.9 (1822.9-5441.1)	4574.7 (2249.6-7658.3)	0.370122	79.2 (45.6-127)	44.2 (22.8-75)	-2.214 (-2.393--2.035)
Zimbabwe	6440.1 (3666.6-9988.4)	9776.7 (5282.2-15451.3)	0.518098	107.7 (64.9-161.8)	98.6 (53.3-153.1)	-0.36 (-0.539--0.181)

## Sheet: Table S5
Age-Period-Cohort analysis of Cysticercosis attributed epilepsy in Global and five SDI from 1992 to 2021
Prevalence					YLDs
Location	WaldTests	X2	df	P-Value	Location	WaldTests	X2	df	P-Value
Global					Global
	NetDrift = 0	1375.63	1	＜0.001		NetDrift = 0	2573.3	1	＜0.001
	All Period RR = 1	1483.21	5	＜0.001		All Period RR = 1	2654.28	5	＜0.001
	All Cohort RR = 1	8504.88	23	＜0.001		All Cohort RR = 1	13735.7	23	＜0.001
	All Local Drifts = Net Drift	1820.98	19	＜0.001		All Local Drifts = Net Drift	1529.67	19	＜0.001
Low SDI					Low SDI
	NetDrift = 0	1700.58	1	＜0.001		NetDrift = 0	2788.53	1	＜0.001
	All Period RR = 1	1722.51	5	＜0.001		All Period RR = 1	2829.09	5	＜0.001
	All Cohort RR = 1	6298.92	23	＜0.001		All Cohort RR = 1	9676.45	23	＜0.001
	All Local Drifts = Net Drift	765.6	19	＜0.001		All Local Drifts = Net Drift	712.238	19	＜0.001
Low-middle SDI					Low-middle SDI
	NetDrift = 0	1021.13	1	＜0.001		NetDrift = 0	1718.52	1	＜0.001
	All Period RR = 1	1116.76	5	＜0.001		All Period RR = 1	1790.31	5	＜0.001
	All Cohort RR = 1	5629.51	23	＜0.001		All Cohort RR = 1	8504.54	23	＜0.001
	All Local Drifts = Net Drift	1374.75	19	＜0.001		All Local Drifts = Net Drift	1251.9	19	＜0.001
Middle SDI					Middle SDI
	NetDrift = 0	1191.61	1	＜0.001		NetDrift = 0	2641.77	1	＜0.001
	All Period RR = 1	1347.81	5	＜0.001		All Period RR = 1	2839.96	5	＜0.001
	All Cohort RR = 1	7996.86	23	＜0.001		All Cohort RR = 1	16834.8	23	＜0.001
	All Local Drifts = Net Drift	1066.51	19	＜0.001		All Local Drifts = Net Drift	1069.54	19	＜0.001
High-middle SDI					High-middle SDI
	NetDrift = 0	1116.55	1	＜0.001		NetDrift = 0	1834.45	1	＜0.001
	All Period RR = 1	1198.84	5	＜0.001		All Period RR = 1	2001.43	5	＜0.001
	All Cohort RR = 1	14946.1	23	＜0.001		All Cohort RR = 1	23171.3	23	＜0.001
	All Local Drifts = Net Drift	1684.97	19	＜0.001		All Local Drifts = Net Drift	1581.5	19	＜0.001
High SDI					High SDI
	NetDrift = 0	2.60975	1	0.1		NetDrift = 0	14.3058	1	＜0.001
	All Period RR = 1	502.085	5	＜0.001		All Period RR = 1	375.827	5	＜0.001
	All Cohort RR = 1	237.663	23	＜0.001		All Cohort RR = 1	322.444	23	＜0.001
	All Local Drifts = Net Drift	229.805	19	＜0.001		All Local Drifts = Net Drift	224.356	19	＜0.001

## Sheet: Table S6
Joinpoint regression of APC value in prevalence, YLDs rate and number
Prevalence rate									YLDs rate									Prevalence number									YLDs number
Cohort	Segment	Lower Endpoint	Upper Endpoint	APC	Lower CI	Upper CI	Test Statistic (t)	Prob > |t|	Cohort	Segment	Lower Endpoint	Upper Endpoint	APC	Lower CI	Upper CI	Test Statistic (t)	Prob > |t|	Cohort	Segment	Lower Endpoint	Upper Endpoint	APC	Lower CI	Upper CI	Test Statistic (t)	Prob > |t|	Cohort	Segment	Lower Endpoint	Upper Endpoint	APC	Lower CI	Upper CI	Test Statistic (t)	Prob > |t|
Global - 4 Joinpoints	1	1992	1999	-0.2*	-0.2	-0.2	-9.4	< 0.001	Global - 5 Joinpoints	1	1992	1996	-0.5*	-0.7	-0.4	-10	< 0.001	Global - 5 Joinpoints	1	1992	1996	2.0*	1.9	2.1	36.7	< 0.001	Global - 5 Joinpoints	1	1992	1996	1.5*	1.4	1.6	23.8	< 0.001
Global - 4 Joinpoints	2	1999	2005	-1.2*	-1.3	-1.2	-35.2	< 0.001	Global - 5 Joinpoints	2	1996	2001	-1.5*	-1.6	-1.4	-28.4	< 0.001	Global - 5 Joinpoints	2	1996	2000	1.4*	1.2	1.6	16.1	< 0.001	Global - 5 Joinpoints	2	1996	2001	0.4*	0.2	0.5	6	< 0.001
Global - 4 Joinpoints	3	2005	2010	-2.1*	-2.2	-2	-43.5	< 0.001	Global - 5 Joinpoints	3	2001	2006	-2.0*	-2.1	-1.9	-38.3	< 0.001	Global - 5 Joinpoints	3	2000	2006	0.7*	0.6	0.8	18.5	< 0.001	Global - 5 Joinpoints	3	2001	2006	0	-0.1	0.1	0.1	0.889
Global - 4 Joinpoints	4	2010	2019	-1.3*	-1.3	-1.2	-75.6	< 0.001	Global - 5 Joinpoints	4	2006	2009	-3.1*	-3.5	-2.7	-18.6	< 0.001	Global - 5 Joinpoints	4	2006	2009	-0.3	-0.6	0.1	-1.6	0.135	Global - 5 Joinpoints	4	2006	2009	-0.9*	-1.3	-0.5	-4.9	< 0.001
Global - 4 Joinpoints	5	2019	2021	0.7*	0.4	1.1	4.4	< 0.001	Global - 5 Joinpoints	5	2009	2019	-1.8*	-1.8	-1.8	-113.2	< 0.001	Global - 5 Joinpoints	5	2009	2019	0.9*	0.8	0.9	60.1	< 0.001	Global - 5 Joinpoints	5	2009	2019	0.3*	0.3	0.4	18.9	< 0.001
Low SDI - 2 Joinpoints	1	1992	1996	-0.8*	-1.3	-0.2	-3	0.006	Global - 5 Joinpoints	6	2019	2021	0.2	-0.2	0.6	1	0.346	Global - 5 Joinpoints	6	2019	2021	2.7*	2.3	3	16.8	< 0.001	Global - 5 Joinpoints	6	2019	2021	2.0*	1.6	2.5	9.8	< 0.001
Low SDI - 2 Joinpoints	2	1996	2014	-1.6*	-1.7	-1.6	-59.7	< 0.001	Low SDI - 2 Joinpoints	1	1992	1996	-0.8*	-1.4	-0.3	-3.1	0.005	Low SDI - 3 Joinpoints	1	1992	1996	1.7*	1.2	2.2	7.4	< 0.001	Low SDI - 2 Joinpoints	1	1992	1996	1.3*	0.7	2	4.2	< 0.001
Low SDI - 2 Joinpoints	3	2014	2021	-2.1*	-2.3	-1.9	-20.8	< 0.001	Low SDI - 2 Joinpoints	2	1996	2012	-2.1*	-2.1	-2	-57.9	< 0.001	Low SDI - 3 Joinpoints	2	1996	2005	0.6*	0.5	0.8	7.8	< 0.001	Low SDI - 2 Joinpoints	2	1996	2013	0.4*	0.4	0.5	11.6	< 0.001
Low-middle SDI - 4 Joinpoints	1	1992	1996	-0.4	-1	0.1	-1.7	0.101	Low SDI - 2 Joinpoints	3	2012	2021	-2.7*	-2.9	-2.5	-35.9	< 0.001	Low SDI - 3 Joinpoints	3	2005	2011	1.3*	0.9	1.6	7.9	< 0.001	Low SDI - 2 Joinpoints	3	2013	2021	-0.2	-0.4	0	-1.7	0.105
Low-middle SDI - 4 Joinpoints	2	1996	1999	-3.2*	-4.8	-1.5	-4	0.001	Low-middle SDI - 4 Joinpoints	1	1992	1996	-0.8*	-1.4	-0.1	-2.5	0.021	Low SDI - 3 Joinpoints	4	2011	2021	0.5*	0.4	0.6	8.9	< 0.001	Low-middle SDI - 4 Joinpoints	1	1992	1996	1.6*	1	2.2	5.4	< 0.001
Low-middle SDI - 4 Joinpoints	3	1999	2010	-1.4*	-1.5	-1.3	-22.9	< 0.001	Low-middle SDI - 4 Joinpoints	2	1996	1999	-3.6*	-5.5	-1.7	-3.9	0.001	Low-middle SDI - 4 Joinpoints	1	1992	1996	1.8*	1.2	2.4	6.6	< 0.001	Low-middle SDI - 4 Joinpoints	2	1996	1999	-1.6	-3.5	0.2	-1.9	0.082
Low-middle SDI - 4 Joinpoints	4	2010	2017	-0.7*	-1	-0.4	-5.1	< 0.001	Low-middle SDI - 4 Joinpoints	3	1999	2010	-2.0*	-2.1	-1.8	-27.9	< 0.001	Low-middle SDI - 4 Joinpoints	2	1996	2000	-0.7	-1.6	0.2	-1.7	0.113	Low-middle SDI - 4 Joinpoints	3	1999	2010	0.2*	0.1	0.4	3.5	0.003
Low-middle SDI - 4 Joinpoints	5	2017	2021	-2.1*	-2.7	-1.6	-8.5	< 0.001	Low-middle SDI - 4 Joinpoints	4	2010	2017	-1.4*	-1.7	-1	-9	< 0.001	Low-middle SDI - 4 Joinpoints	3	2000	2009	0.9*	0.7	1	9.2	< 0.001	Low-middle SDI - 4 Joinpoints	4	2010	2018	1.0*	0.7	1.2	8.4	< 0.001
Middle SDI - 5 Joinpoints	1	1992	1995	0.1	-0.2	0.3	0.6	0.564	Low-middle SDI - 4 Joinpoints	5	2017	2021	-2.7*	-3.3	-2.1	-9.4	< 0.001	Low-middle SDI - 4 Joinpoints	4	2009	2018	1.6*	1.4	1.8	18	< 0.001	Low-middle SDI - 4 Joinpoints	5	2018	2021	-1.0*	-1.9	-0.1	-2.2	0.04
Middle SDI - 5 Joinpoints	2	1995	2005	-1.4*	-1.4	-1.3	-73.1	< 0.001	Middle SDI - 5 Joinpoints	1	1992	1995	-0.5*	-0.8	-0.3	-4.2	0.001	Low-middle SDI - 4 Joinpoints	5	2018	2021	-0.4	-1.2	0.5	-0.9	0.37	Middle SDI - 5 Joinpoints	1	1992	1995	2.1*	1.8	2.4	16.1	< 0.001
Middle SDI - 5 Joinpoints	3	2005	2010	-2.4*	-2.6	-2.3	-38	< 0.001	Middle SDI - 5 Joinpoints	2	1995	2005	-2.2*	-2.2	-2.1	-91.8	< 0.001	Middle SDI - 5 Joinpoints	1	1992	1995	2.7*	2.5	3	25.8	< 0.001	Middle SDI - 5 Joinpoints	2	1995	2005	0.1*	0	0.1	4.2	0.001
Middle SDI - 5 Joinpoints	4	2010	2015	-0.7*	-0.9	-0.6	-11.6	< 0.001	Middle SDI - 5 Joinpoints	3	2005	2010	-3.2*	-3.4	-3	-39.3	< 0.001	Middle SDI - 5 Joinpoints	2	1995	2005	0.9*	0.9	0.9	48	< 0.001	Middle SDI - 5 Joinpoints	3	2005	2010	-0.8*	-1	-0.6	-10.3	< 0.001
Middle SDI - 5 Joinpoints	5	2015	2019	-1.3*	-1.5	-1.1	-12.9	< 0.001	Middle SDI - 5 Joinpoints	4	2010	2015	-1.4*	-1.6	-1.2	-16.6	< 0.001	Middle SDI - 5 Joinpoints	3	2005	2010	0	-0.1	0.1	0.3	0.756	Middle SDI - 5 Joinpoints	4	2010	2015	1.1*	0.9	1.3	13.8	< 0.001
Middle SDI - 5 Joinpoints	6	2019	2021	2.3*	1.8	2.7	10.7	< 0.001	Middle SDI - 5 Joinpoints	5	2015	2019	-1.9*	-2.1	-1.6	-13.9	< 0.001	Middle SDI - 5 Joinpoints	4	2010	2015	1.8*	1.7	1.9	30.1	< 0.001	Middle SDI - 5 Joinpoints	5	2015	2019	0.6*	0.3	0.9	4.5	0.001
High-middle SDI - 4 Joinpoints	1	1992	1995	-0.2	-0.6	0.1	-1.4	0.169	Middle SDI - 5 Joinpoints	6	2019	2021	1.7*	1.1	2.3	6.3	< 0.001	Middle SDI - 5 Joinpoints	5	2015	2019	1.2*	1	1.4	13.4	< 0.001	Middle SDI - 5 Joinpoints	6	2019	2021	3.9*	3.3	4.5	14.8	< 0.001
High-middle SDI - 4 Joinpoints	2	1995	2006	-1.8*	-1.9	-1.8	-67.7	< 0.001	High-middle SDI - 4 Joinpoints	1	1992	1996	-0.9*	-1	-0.7	-10.2	< 0.001	Middle SDI - 5 Joinpoints	6	2019	2021	4.5*	4.1	5	23.7	< 0.001	High-middle SDI - 4 Joinpoints	1	1992	1996	1.1*	0.9	1.3	10.6	< 0.001
High-middle SDI - 4 Joinpoints	3	2006	2009	-3.4*	-4.1	-2.6	-9.8	< 0.001	High-middle SDI - 4 Joinpoints	2	1996	2005	-2.6*	-2.7	-2.5	-89.2	< 0.001	High-middle SDI - 4 Joinpoints	1	1992	1995	1.7*	1.3	2.2	9.1	< 0.001	High-middle SDI - 4 Joinpoints	2	1996	2005	-0.8*	-0.9	-0.7	-22.9	< 0.001
High-middle SDI - 4 Joinpoints	4	2009	2019	-2.3*	-2.3	-2.2	-73.2	< 0.001	High-middle SDI - 4 Joinpoints	3	2005	2010	-4.1*	-4.3	-3.9	-46.9	< 0.001	High-middle SDI - 4 Joinpoints	2	1995	2006	0	-0.1	0.1	-0.4	0.702	High-middle SDI - 4 Joinpoints	3	2005	2010	-2.3*	-2.5	-2.1	-21.4	< 0.001
High-middle SDI - 4 Joinpoints	5	2019	2021	3.9*	3.1	4.6	10.8	< 0.001	High-middle SDI - 4 Joinpoints	4	2010	2019	-2.8*	-2.9	-2.8	-86.8	< 0.001	High-middle SDI - 4 Joinpoints	3	2006	2009	-1.5*	-2.3	-0.7	-3.9	0.001	High-middle SDI - 4 Joinpoints	4	2010	2019	-1.0*	-1.1	-1	-26	< 0.001
High SDI - 4 Joinpoints	1	1992	1996	0.6*	0.3	0.9	3.9	0.001	High-middle SDI - 4 Joinpoints	5	2019	2021	3.9*	3.2	4.6	12	< 0.001	High-middle SDI - 4 Joinpoints	4	2009	2019	-0.4*	-0.5	-0.4	-12.9	< 0.001	High-middle SDI - 4 Joinpoints	5	2019	2021	5.4*	4.5	6.3	13.5	< 0.001
High SDI - 4 Joinpoints	2	1996	1999	9.7*	8.6	10.7	21	< 0.001	High SDI - 4 Joinpoints	1	1992	1996	-0.2	-0.5	0.1	-1.2	0.256	High-middle SDI - 4 Joinpoints	5	2019	2021	5.4*	4.6	6.3	14	< 0.001	High SDI - 4 Joinpoints	1	1992	1996	1.4*	1.2	1.7	11.7	< 0.001
High SDI - 4 Joinpoints	3	1999	2005	-0.1	-0.3	0.1	-0.6	0.536	High SDI - 4 Joinpoints	2	1996	1999	8.5*	7.5	9.6	17.9	< 0.001	High SDI - 4 Joinpoints	1	1992	1996	2.2*	1.9	2.4	18.7	< 0.001	High SDI - 4 Joinpoints	2	1996	1999	10.6*	9.8	11.5	26.8	< 0.001
High SDI - 4 Joinpoints	4	2005	2015	-2.3*	-2.4	-2.2	-57.6	< 0.001	High SDI - 4 Joinpoints	3	1999	2005	-0.5*	-0.8	-0.3	-5	< 0.001	High SDI - 4 Joinpoints	2	1996	1999	11.8*	11	12.6	31.8	< 0.001	High SDI - 4 Joinpoints	3	1999	2005	1.1*	0.9	1.3	12.1	< 0.001
High SDI - 4 Joinpoints	5	2015	2021	0	-0.2	0.1	-0.4	0.692	High SDI - 4 Joinpoints	4	2005	2015	-2.5*	-2.6	-2.4	-55.7	< 0.001	High SDI - 4 Joinpoints	3	1999	2005	1.6*	1.4	1.7	20	< 0.001	High SDI - 4 Joinpoints	4	2005	2015	-0.8*	-0.9	-0.7	-21.6	< 0.001
									High SDI - 4 Joinpoints	5	2015	2021	0	-0.2	0.1	-0.5	0.652	High SDI - 4 Joinpoints	4	2005	2015	-0.6*	-0.6	-0.5	-17.7	< 0.001	High SDI - 4 Joinpoints	5	2015	2021	1.5*	1.3	1.6	20.1	< 0.001
																		High SDI - 4 Joinpoints	5	2015	2021	1.5*	1.4	1.6	24.5	< 0.001

## Sheet: Table S7
Joinpoint regression of APC value in prevalence, YLDs rate and number
Prevalence rate									YLDs rate									Prevalence number									YLDs number
Cohort	Range	Lower Endpoint	Upper Endpoint	AAPC	Lower CI	Upper CI	Test Statistic~	P-Value~	Cohort	Range	Lower Endpoint	Upper Endpoint	AAPC	Lower CI	Upper CI	Test Statistic~	P-Value~	Cohort	Range	Lower Endpoint	Upper Endpoint	AAPC	Lower CI	Upper CI	Test Statistic~	P-Value~	Cohort	Range	Lower Endpoint	Upper Endpoint	AAPC	Lower CI	Upper CI	Test Statistic~	P-Value~
Global - 4 Joinpoints	Full Range	1992	2021	-1.0*	-1.1	-1	-59.1	< 0.001	Global - 5 Joinpoints	Full Range	1992	2021	-1.6*	-1.7	-1.6	-60.6	< 0.001	Global - 5 Joinpoints	Full Range	1992	2021	1.1*	1	1.1	40.6	< 0.001	Global - 5 Joinpoints	Full Range	1992	2021	0.4*	0.4	0.5	14.1	< 0.001
Low SDI - 2 Joinpoints	Full Range	1992	2021	-1.6*	-1.7	-1.5	-35.7	< 0.001	Low SDI - 2 Joinpoints	Full Range	1992	2021	-2.1*	-2.2	-2	-43.2	< 0.001	Low SDI - 3 Joinpoints	Full Range	1992	2021	0.9*	0.8	1	15.4	< 0.001	Low SDI - 2 Joinpoints	Full Range	1992	2021	0.4*	0.3	0.5	6.9	< 0.001
Low-middle SDI - 4 Joinpoints	Full Range	1992	2021	-1.4*	-1.6	-1.2	-13.3	< 0.001	Low-middle SDI - 4 Joinpoints	Full Range	1992	2021	-1.9*	-2.2	-1.7	-16	< 0.001	Low-middle SDI - 4 Joinpoints	Full Range	1992	2021	0.9*	0.7	1	9.5	< 0.001	Low-middle SDI - 4 Joinpoints	Full Range	1992	2021	0.3*	0.1	0.5	2.6	0.01
Middle SDI - 5 Joinpoints	Full Range	1992	2021	-1.0*	-1.1	-1	-36.9	< 0.001	Middle SDI - 5 Joinpoints	Full Range	1992	2021	-1.7*	-1.8	-1.7	-47.6	< 0.001	Middle SDI - 5 Joinpoints	Full Range	1992	2021	1.4*	1.3	1.4	52.1	< 0.001	Middle SDI - 5 Joinpoints	Full Range	1992	2021	0.6*	0.6	0.7	18.2	< 0.001
High-middle SDI - 4 Joinpoints	Full Range	1992	2021	-1.6*	-1.7	-1.5	-32.8	< 0.001	High-middle SDI - 4 Joinpoints	Full Range	1992	2021	-2.3*	-2.3	-2.2	-71.1	< 0.001	High-middle SDI - 4 Joinpoints	Full Range	1992	2021	0.2*	0.1	0.3	4.3	< 0.001	High-middle SDI - 4 Joinpoints	Full Range	1992	2021	-0.5*	-0.5	-0.4	-11.9	< 0.001
High SDI - 4 Joinpoints	Full Range	1992	2021	0.2*	0.1	0.3	3.7	< 0.001	High SDI - 4 Joinpoints	Full Range	1992	2021	-0.2*	-0.3	-0.1	-2.9	0.004	High SDI - 4 Joinpoints	Full Range	1992	2021	1.9*	1.8	2	41	< 0.001	High SDI - 4 Joinpoints	Full Range	1992	2021	1.5*	1.4	1.6	29.4	< 0.001
